# Supplementary material for: Study on dietary intake, risk assessment, and molecular toxicity mechanism of benzo[α]pyrene in college students in China Bashu area
Source: Food Sci Nutr. 2022 Aug 9;10(12):4155–67. doi: 10.1002/fsn3.3007 (PMC9731532; doi:10.1002/fsn3.3007)
Supplement: Supplementary file 2 — Appendix S1 [file FSN3-10-4155-s003.xlsx]

## Sheet: Sheet1
Hazardous substance type	序号	Food type	National limit standard(µg/kg)	Detection site	Content	Detection time	Data sources
Benzo[α]pyrene		Oryza sativa oil	≤10 (µg/kg)	湖北省武汉市	<2µg/kg	2016-2019	曹健,赵菁,雷芬芬,郑竟成,罗质,何东平.稻米油加工过程营养成分及有害物质变化趋势研究[J].粮油食品科技,2020,28(01):11-16.
		Oryza sativa oil	≤10 (µg/kg)	湖北省武汉市	0.80ng/g	2017	赵琴,许静,胡艺凡,冯钰锜.腐殖酸磁固相萃取与高效液相色谱-荧光检测联用测定食用油中的苯并芘[J].分析科学学报,2017,33(06):747-751.
		Peanut oil	≤10 (µg/kg)	河北省	<6.5µg/kg	2019	张勇,赵江涛,兰志合,张占洪,徐黎涛.整粒焙炒制取低含量苯并芘浓香花生油的研究与应用[J].食品安全导刊,2019(36):68-69.
		Peanut oil	≤10 (µg/kg)	陕西省西安市	9.24µg/kg	2019	杨敏,杜宣利,杨帆,姚敏.浓香花生油品质控制关键技术的研究[J].粮食与食品工业,2019,26(06):20-23.
		Peanut oil	≤10 (µg/kg)	湖北省武汉市	8.16ng/g	2017	赵琴,许静,胡艺凡,冯钰锜.腐殖酸磁固相萃取与高效液相色谱-荧光检测联用测定食用油中的苯并芘[J].分析科学学报,2017,33(06):747-751.
		Peanut oil	≤10 (µg/kg)	内蒙古	3.5µg/kg	2015	阿木尔吉日嘎拉,王玉兰.食用植物油中苯并(a)芘的测定[J].黑龙江畜牧兽医,2015(09):263-265.
		Peanut oil	≤10 (µg/kg)	内蒙古	6.6µg/kg	2015	阿木尔吉日嘎拉,王玉兰.食用植物油中苯并(a)芘的测定[J].黑龙江畜牧兽医,2015(09):263-265.
		Peanut oil	≤10 (µg/kg)	内蒙古	0.8µg/kg	2015	阿木尔吉日嘎拉,王玉兰.食用植物油中苯并(a)芘的测定[J].黑龙江畜牧兽医,2015(09):263-265.
		Peanut oil	≤10 (µg/kg)	内蒙古	2.1µg/kg	2015	阿木尔吉日嘎拉,王玉兰.食用植物油中苯并(a)芘的测定[J].黑龙江畜牧兽医,2015(09):263-265.
		Peanut oil	≤10 (µg/kg)	内蒙古	4.9µg/kg	2015	阿木尔吉日嘎拉,王玉兰.食用植物油中苯并(a)芘的测定[J].黑龙江畜牧兽医,2015(09):263-265.
		Peanut oil	≤10 (µg/kg)	内蒙古	2.3µg/kg	2015	阿木尔吉日嘎拉,王玉兰.食用植物油中苯并(a)芘的测定[J].黑龙江畜牧兽医,2015(09):263-265.
		Peanut oil	≤10 (µg/kg)	内蒙古	1.7µg/kg	2015	阿木尔吉日嘎拉,王玉兰.食用植物油中苯并(a)芘的测定[J].黑龙江畜牧兽医,2015(09):263-265.
		Peanut oil	≤10 (µg/kg)	甘肃省	3.66µg/kg	2020	王丽君,禹洁,周佳,邓银,黄韡,朱书强.分子印迹固相萃取柱-HPLC测定植物油中苯并芘[a]的含量[J].食品与发酵科技,2020,56(02):112-116.
		Peanut oil	≤10 (µg/kg)	甘肃省	2.33µg/kg	2020	王丽君,禹洁,周佳,邓银,黄韡,朱书强.分子印迹固相萃取柱-HPLC测定植物油中苯并芘[a]的含量[J].食品与发酵科技,2020,56(02):112-116.
		Peanut oil	≤10 (µg/kg)	甘肃省	1.92µg/kg	2020	王丽君,禹洁,周佳,邓银,黄韡,朱书强.分子印迹固相萃取柱-HPLC测定植物油中苯并芘[a]的含量[J].食品与发酵科技,2020,56(02):112-116.
		Peanut oil (bulk)	≤10 (µg/kg)	内蒙古	3.2µg/kg	2015	阿木尔吉日嘎拉,王玉兰.食用植物油中苯并(a)芘的测定[J].黑龙江畜牧兽医,2015(09):263-265.
		Peanut oil (bulk)	≤10 (µg/kg)	内蒙古	5.4µg/kg	2015	阿木尔吉日嘎拉,王玉兰.食用植物油中苯并(a)芘的测定[J].黑龙江畜牧兽医,2015(09):263-265.
		Peanut oil (bulk)	≤10 (µg/kg)	内蒙古	10.6µg/kg	2015	阿木尔吉日嘎拉,王玉兰.食用植物油中苯并(a)芘的测定[J].黑龙江畜牧兽医,2015(09):263-265.
		Blend oil	≤10 (µg/kg)	湖北省武汉市	2.16ng/g	2017	赵琴,许静,胡艺凡,冯钰锜.腐殖酸磁固相萃取与高效液相色谱-荧光检测联用测定食用油中的苯并芘[J].分析科学学报,2017,33(06):747-751.
		Nut blend oil	≤10 (µg/kg)	内蒙古	6.6µg/kg	2015	阿木尔吉日嘎拉,王玉兰.食用植物油中苯并(a)芘的测定[J].黑龙江畜牧兽医,2015(09):263-265.
		Nut blend oil	≤10 (µg/kg)	内蒙古	5.8µg/kg	2015	阿木尔吉日嘎拉,王玉兰.食用植物油中苯并(a)芘的测定[J].黑龙江畜牧兽医,2015(09):263-265.
		Nut blend oil	≤10 (µg/kg)	内蒙古	8.9µg/kg	2015	阿木尔吉日嘎拉,王玉兰.食用植物油中苯并(a)芘的测定[J].黑龙江畜牧兽医,2015(09):263-265.
		Nut blend oil	≤10 (µg/kg)	内蒙古	5.7µg/kg	2015	阿木尔吉日嘎拉,王玉兰.食用植物油中苯并(a)芘的测定[J].黑龙江畜牧兽医,2015(09):263-265.
		Nut blend oil	≤10 (µg/kg)	内蒙古	4.6µg/kg	2015	阿木尔吉日嘎拉,王玉兰.食用植物油中苯并(a)芘的测定[J].黑龙江畜牧兽医,2015(09):263-265.
		Nut blend oil	≤10 (µg/kg)	内蒙古	6.6µg/kg	2015	阿木尔吉日嘎拉,王玉兰.食用植物油中苯并(a)芘的测定[J].黑龙江畜牧兽医,2015(09):263-265.
		Nut blend oil	≤10 (µg/kg)	内蒙古	7.5µg/kg	2015	阿木尔吉日嘎拉,王玉兰.食用植物油中苯并(a)芘的测定[J].黑龙江畜牧兽医,2015(09):263-265.
		Nut blend oil	≤10 (µg/kg)	内蒙古	5.5µg/kg	2015	阿木尔吉日嘎拉,王玉兰.食用植物油中苯并(a)芘的测定[J].黑龙江畜牧兽医,2015(09):263-265.
		Nut blend oil	≤10 (µg/kg)	内蒙古	10.4µg/kg	2015	阿木尔吉日嘎拉,王玉兰.食用植物油中苯并(a)芘的测定[J].黑龙江畜牧兽医,2015(09):263-265.
		Nut blend oil	≤10 (µg/kg)	内蒙古	12.0µg/kg	2015	阿木尔吉日嘎拉,王玉兰.食用植物油中苯并(a)芘的测定[J].黑龙江畜牧兽医,2015(09):263-265.
		Walnut oil	≤10 (µg/kg)	甘肃省	2.63µg/kg	2020	王丽君,禹洁,周佳,邓银,黄韡,朱书强.分子印迹固相萃取柱-HPLC测定植物油中苯并芘[a]的含量[J].食品与发酵科技,2020,56(02):112-116.
		Walnut oil	≤10 (µg/kg)	甘肃省	1.89µg/kg	2020	王丽君,禹洁,周佳,邓银,黄韡,朱书强.分子印迹固相萃取柱-HPLC测定植物油中苯并芘[a]的含量[J].食品与发酵科技,2020,56(02):112-116.
		Walnut oil	≤10 (µg/kg)	山西省	36µg/kg	2014	郝蔚霞.植物油中苯并[a]芘安全风险分析及有效防控措施的探讨[J].食品安全质量检测学报,2015,6(07):2558-2562.
		Walnut oil	≤10 (µg/kg)	甘肃省	2.03µg/kg	2020	王丽君,禹洁,周佳,邓银,黄韡,朱书强.分子印迹固相萃取柱-HPLC测定植物油中苯并芘[a]的含量[J].食品与发酵科技,2020,56(02):112-116.
		Walnut oil	≤10 (µg/kg)	云南	2µg/kg	2014	李林开.脱色工艺中不同粒度活性炭对核桃油中苯并芘脱除效果的影响[J].粮油加工(电子版),2014(12):46-47+52.
		Olive oil	≤10 (µg/kg)	湖北省武汉市	0.17ng/g、0.19ng/g	2017	赵琴,许静,胡艺凡,冯钰锜.腐殖酸磁固相萃取与高效液相色谱-荧光检测联用测定食用油中的苯并芘[J].分析科学学报,2017,33(06):747-751.
		Olive oil	≤10 (µg/kg)	内蒙古	6.5µg/kg	2015	阿木尔吉日嘎拉,王玉兰.食用植物油中苯并(a)芘的测定[J].黑龙江畜牧兽医,2015(09):263-265.
		Olive oil	≤10 (µg/kg)	内蒙古	7.1µg/kg	2015	阿木尔吉日嘎拉,王玉兰.食用植物油中苯并(a)芘的测定[J].黑龙江畜牧兽医,2015(09):263-265.
		Olive oil	≤10 (µg/kg)	内蒙古	9.7µg/kg	2015	阿木尔吉日嘎拉,王玉兰.食用植物油中苯并(a)芘的测定[J].黑龙江畜牧兽医,2015(09):263-265.
		Olive oil	≤10 (µg/kg)	内蒙古	8.2µg/kg	2015	阿木尔吉日嘎拉,王玉兰.食用植物油中苯并(a)芘的测定[J].黑龙江畜牧兽医,2015(09):263-265.
		Olive oil	≤10 (µg/kg)	内蒙古	6.9µg/kg	2015	阿木尔吉日嘎拉,王玉兰.食用植物油中苯并(a)芘的测定[J].黑龙江畜牧兽医,2015(09):263-265.
		Olive oil	≤10 (µg/kg)	内蒙古	3.7µg/kg	2015	阿木尔吉日嘎拉,王玉兰.食用植物油中苯并(a)芘的测定[J].黑龙江畜牧兽医,2015(09):263-265.
		Olive oil	≤10 (µg/kg)	内蒙古	8.6µg/kg	2015	阿木尔吉日嘎拉,王玉兰.食用植物油中苯并(a)芘的测定[J].黑龙江畜牧兽医,2015(09):263-265.
		Olive oil (import)	≤10 (µg/kg)	内蒙古	43.0µg/kg	2015	阿木尔吉日嘎拉,王玉兰.食用植物油中苯并(a)芘的测定[J].黑龙江畜牧兽医,2015(09):263-265.
		Olive oil (import)	≤10 (µg/kg)	内蒙古	28.0µg/kg	2015	阿木尔吉日嘎拉,王玉兰.食用植物油中苯并(a)芘的测定[J].黑龙江畜牧兽医,2015(09):263-265.
		Olive oil (import)	≤10 (µg/kg)	内蒙古	31.0µg/kg	2015	阿木尔吉日嘎拉,王玉兰.食用植物油中苯并(a)芘的测定[J].黑龙江畜牧兽医,2015(09):263-265.
		Linseed oil	≤10 (µg/kg)	湖北省武汉市	0.17ng/g	2017	赵琴,许静,胡艺凡,冯钰锜.腐殖酸磁固相萃取与高效液相色谱-荧光检测联用测定食用油中的苯并芘[J].分析科学学报,2017,33(06):747-751.
		Linseed oil	≤10 (µg/kg)	宁夏	3.9µg/kg	2016	梁瑞,段兰萍,黄瑞,赵静,廖若宇.固相萃取-高效液相色谱法测定粮油中苯并芘残留[J].粮食科技与经济,2016,41(05):46-49.
		Linseed oil	≤10 (µg/kg)	甘肃省	14.69µg/kg	2020	王丽君,禹洁,周佳,邓银,黄韡,朱书强.分子印迹固相萃取柱-HPLC测定植物油中苯并芘[a]的含量[J].食品与发酵科技,2020,56(02):112-116.
		Linseed oil	≤10 (µg/kg)	甘肃省	1.36µg/kg	2020	王丽君,禹洁,周佳,邓银,黄韡,朱书强.分子印迹固相萃取柱-HPLC测定植物油中苯并芘[a]的含量[J].食品与发酵科技,2020,56(02):112-116.
		Linseed oil	≤10 (µg/kg)	甘肃省	1.23µg/kg	2020	王丽君,禹洁,周佳,邓银,黄韡,朱书强.分子印迹固相萃取柱-HPLC测定植物油中苯并芘[a]的含量[J].食品与发酵科技,2020,56(02):112-116.
		Linseed oil	≤10 (µg/kg)	山西省	15µg/kg	2014	郝蔚霞.植物油中苯并[a]芘安全风险分析及有效防控措施的探讨[J].食品安全质量检测学报,2015,6(07):2558-2562.
		Linseed oil	≤10 (µg/kg)	山西省	22µg/kg	2014	郝蔚霞.植物油中苯并[a]芘安全风险分析及有效防控措施的探讨[J].食品安全质量检测学报,2015,6(07):2558-2562.
		Linseed oil	≤10 (µg/kg)	内蒙古	3.5µg/kg	2015	阿木尔吉日嘎拉,王玉兰.食用植物油中苯并(a)芘的测定[J].黑龙江畜牧兽医,2015(09):263-265.
		Linseed oil	≤10 (µg/kg)	内蒙古	3.9µg/kg	2015	阿木尔吉日嘎拉,王玉兰.食用植物油中苯并(a)芘的测定[J].黑龙江畜牧兽医,2015(09):263-265.
		Linseed oil	≤10 (µg/kg)	内蒙古	4.4µg/kg	2015	阿木尔吉日嘎拉,王玉兰.食用植物油中苯并(a)芘的测定[J].黑龙江畜牧兽医,2015(09):263-265.
		Linseed oil	≤10 (µg/kg)	内蒙古	5.7µg/kg	2015	阿木尔吉日嘎拉,王玉兰.食用植物油中苯并(a)芘的测定[J].黑龙江畜牧兽医,2015(09):263-265.
		Linseed oil	≤10 (µg/kg)	内蒙古	2.6µg/kg	2015	阿木尔吉日嘎拉,王玉兰.食用植物油中苯并(a)芘的测定[J].黑龙江畜牧兽医,2015(09):263-265.
		Linseed oil	≤10 (µg/kg)	内蒙古	1.8µg/kg	2015	阿木尔吉日嘎拉,王玉兰.食用植物油中苯并(a)芘的测定[J].黑龙江畜牧兽医,2015(09):263-265.
		Linseed oil	≤10 (µg/kg)	内蒙古	5.1µg/kg	2015	阿木尔吉日嘎拉,王玉兰.食用植物油中苯并(a)芘的测定[J].黑龙江畜牧兽医,2015(09):263-265.
		Linseed oil	≤10 (µg/kg)	内蒙古	7.7µg/kg	2015	阿木尔吉日嘎拉,王玉兰.食用植物油中苯并(a)芘的测定[J].黑龙江畜牧兽医,2015(09):263-265.
		Linseed oil	≤10 (µg/kg)	内蒙古	11.0µg/kg	2015	阿木尔吉日嘎拉,王玉兰.食用植物油中苯并(a)芘的测定[J].黑龙江畜牧兽医,2015(09):263-265.
		Linseed oil	≤10 (µg/kg)	内蒙古	7.4µg/kg	2015	阿木尔吉日嘎拉,王玉兰.食用植物油中苯并(a)芘的测定[J].黑龙江畜牧兽医,2015(09):263-265.
		Linseed oil	≤10 (µg/kg)	宁夏	3.0µg/kg	2016	梁瑞,段兰萍,黄瑞,赵静,廖若宇.固相萃取-高效液相色谱法测定粮油中苯并芘残留[J].粮食科技与经济,2016,41(05):46-49.
		Linseed oil (heat for 0 minutes)	≤10 (µg/kg)	-	8.84µg/kg	2010	李小平,张继山,刘晓权.食用油中苯并(a)芘[J].中国品牌与防伪,2010(06):86-89.
		Linseed oil (heat for 15 minutes)	≤10 (µg/kg)	-	9.13µg/kg	2010	李小平,张继山,刘晓权.食用油中苯并(a)芘[J].中国品牌与防伪,2010(06):86-89.
		Linseed oil (heat for 30 minutes)	≤10 (µg/kg)	-	9.91µg/kg	2010	李小平,张继山,刘晓权.食用油中苯并(a)芘[J].中国品牌与防伪,2010(06):86-89.
		Linseed oil (heat for 60 minutes)	≤10 (µg/kg)	-	11.92µg/kg	2010	李小平,张继山,刘晓权.食用油中苯并(a)芘[J].中国品牌与防伪,2010(06):86-89.
		Camellia oil	≤10 (µg/kg)	福建省厦门市	1.2-8.6µg/kg	2012	吴敏,李政,黎翠玉,杨黎忠,徐敦明,周昱.固相萃取高效液相色谱荧光检测法联合测定食品中苯并(a)芘[J].食品安全质量检测学报,2012,3(02):82-88.
		Camellia oil	≤10 (µg/kg)	湖北省武汉市	6.80ng/g	2017	赵琴,许静,胡艺凡,冯钰锜.腐殖酸磁固相萃取与高效液相色谱-荧光检测联用测定食用油中的苯并芘[J].分析科学学报,2017,33(06):747-751.
		Camellia oil	≤10 (µg/kg)	甘肃省	2.09µg/kg	2020	王丽君,禹洁,周佳,邓银,黄韡,朱书强.分子印迹固相萃取柱-HPLC测定植物油中苯并芘[a]的含量[J].食品与发酵科技,2020,56(02):112-116.
		Camellia oil	≤10 (µg/kg)	甘肃省	1.96µg/kg	2020	王丽君,禹洁,周佳,邓银,黄韡,朱书强.分子印迹固相萃取柱-HPLC测定植物油中苯并芘[a]的含量[J].食品与发酵科技,2020,56(02):112-116.
		Camellia oil	≤10 (µg/kg)	甘肃省	5.68µg/kg	2020	王丽君,禹洁,周佳,邓银,黄韡,朱书强.分子印迹固相萃取柱-HPLC测定植物油中苯并芘[a]的含量[J].食品与发酵科技,2020,56(02):112-116.
		Camellia oleifera seed oil	≤10 (µg/kg)	江西省	0.11µg/kg	2016	陈塨.油茶籽油加工过程中苯并(a)芘形成及控制技术[J].食品安全导刊,2018(30):183-185.
		Camellia oleifera seed oil	≤10 (µg/kg)	安徽省池州市	<10µg/kg	2017	郝媛媛.高效液相色谱法测定野山茶油中苯并芘的含量[J].理化检验(化学分册),2018,54(07):816-818.
		Coconut oil	≤10 (µg/kg)	湖北省武汉市	1.40ng/g	2017	赵琴,许静,胡艺凡,冯钰锜.腐殖酸磁固相萃取与高效液相色谱-荧光检测联用测定食用油中的苯并芘[J].分析科学学报,2017,33(06):747-751.
		Corn oil	≤10 (µg/kg)	湖北省武汉市	0.36ng/g	2017	赵琴,许静,胡艺凡,冯钰锜.腐殖酸磁固相萃取与高效液相色谱-荧光检测联用测定食用油中的苯并芘[J].分析科学学报,2017,33(06):747-751.
		Corn oil	≤10 (µg/kg)	内蒙古	3.4µg/kg	2015	阿木尔吉日嘎拉,王玉兰.食用植物油中苯并(a)芘的测定[J].黑龙江畜牧兽医,2015(09):263-265.
		Corn oil	≤10 (µg/kg)	内蒙古	3.8µg/kg	2015	阿木尔吉日嘎拉,王玉兰.食用植物油中苯并(a)芘的测定[J].黑龙江畜牧兽医,2015(09):263-265.
		Corn oil	≤10 (µg/kg)	内蒙古	2.9µg/kg	2015	阿木尔吉日嘎拉,王玉兰.食用植物油中苯并(a)芘的测定[J].黑龙江畜牧兽医,2015(09):263-265.
		Corn oil	≤10 (µg/kg)	内蒙古	3.6µg/kg	2015	阿木尔吉日嘎拉,王玉兰.食用植物油中苯并(a)芘的测定[J].黑龙江畜牧兽医,2015(09):263-265.
		Corn oil	≤10 (µg/kg)	内蒙古	6.9µg/kg	2015	阿木尔吉日嘎拉,王玉兰.食用植物油中苯并(a)芘的测定[J].黑龙江畜牧兽医,2015(09):263-265.
		Corn oil	≤10 (µg/kg)	内蒙古	7.8µg/kg	2015	阿木尔吉日嘎拉,王玉兰.食用植物油中苯并(a)芘的测定[J].黑龙江畜牧兽医,2015(09):263-265.
		Corn oil	≤10 (µg/kg)	内蒙古	9.7µg/kg	2015	阿木尔吉日嘎拉,王玉兰.食用植物油中苯并(a)芘的测定[J].黑龙江畜牧兽医,2015(09):263-265.
		Corn oil	≤10 (µg/kg)	内蒙古	11.0µg/kg	2015	阿木尔吉日嘎拉,王玉兰.食用植物油中苯并(a)芘的测定[J].黑龙江畜牧兽医,2015(09):263-265.
		Corn oil	≤10 (µg/kg)	内蒙古	10.8µg/kg	2015	阿木尔吉日嘎拉,王玉兰.食用植物油中苯并(a)芘的测定[J].黑龙江畜牧兽医,2015(09):263-265.
		Corn oil	≤10 (µg/kg)	内蒙古	7.3µg/kg	2015	阿木尔吉日嘎拉,王玉兰.食用植物油中苯并(a)芘的测定[J].黑龙江畜牧兽医,2015(09):263-265.
		Corn oil	≤10 (µg/kg)	甘肃省	2.77µg/kg	2020	王丽君,禹洁,周佳,邓银,黄韡,朱书强.分子印迹固相萃取柱-HPLC测定植物油中苯并芘[a]的含量[J].食品与发酵科技,2020,56(02):112-116.
		Corn oil	≤10 (µg/kg)	甘肃省	1.25µg/kg	2020	王丽君,禹洁,周佳,邓银,黄韡,朱书强.分子印迹固相萃取柱-HPLC测定植物油中苯并芘[a]的含量[J].食品与发酵科技,2020,56(02):112-116.
		Corn oil	≤10 (µg/kg)	甘肃省	1.32µg/kg	2020	王丽君,禹洁,周佳,邓银,黄韡,朱书强.分子印迹固相萃取柱-HPLC测定植物油中苯并芘[a]的含量[J].食品与发酵科技,2020,56(02):112-116.
		Rapeseed oil	≤10 (µg/kg)	湖北省武汉市	0.78ng/g	2017	赵琴,许静,胡艺凡,冯钰锜.腐殖酸磁固相萃取与高效液相色谱-荧光检测联用测定食用油中的苯并芘[J].分析科学学报,2017,33(06):747-751.
		Rapeseed oil	≤10 (µg/kg)	湖南省怀化市	2.04µg/kg	2016	胡朝暾,张维,李湘,朱可霞,刘雨,张海龙.脱胶对浓香菜籽油苯并芘去除的影响[J].中国油脂,2018,43(08):100-103.
		Rapeseed oil	≤10 (µg/kg)	宁夏	1.45µg/kg	2016	梁瑞,段兰萍,黄瑞,赵静,廖若宇.固相萃取-高效液相色谱法测定粮油中苯并芘残留[J].粮食科技与经济,2016,41(05):46-49.
		Rapeseed oil	≤10 (µg/kg)	贵州省贵阳市	5.9µg/kg	2017	江露,汪善良.反相高效液相色谱法测定植物油中苯并芘的研究[J].食品科学技术学报,2017,35(05):91-94.
		Rapeseed oil	≤10 (µg/kg)	湖北省仙桃市	2µg/kg	2015	刘培林. 浓香菜籽仁油制取的研究[D].武汉轻工大学,2015.
		Sunflower oil	≤10 (µg/kg)	湖北省武汉市	2.35ng/g	2017	赵琴,许静,胡艺凡,冯钰锜.腐殖酸磁固相萃取与高效液相色谱-荧光检测联用测定食用油中的苯并芘[J].分析科学学报,2017,33(06):747-751.
		Sunflower oil	≤10 (µg/kg)	宁夏	3.5µg/kg	2016	梁瑞,段兰萍,黄瑞,赵静,廖若宇.固相萃取-高效液相色谱法测定粮油中苯并芘残留[J].粮食科技与经济,2016,41(05):46-49.
		Sunflower oil	≤10 (µg/kg)	内蒙古	0.4µg/kg	2015	阿木尔吉日嘎拉,王玉兰.食用植物油中苯并(a)芘的测定[J].黑龙江畜牧兽医,2015(09):263-265.
		Sunflower oil	≤10 (µg/kg)	内蒙古	0.6µg/kg	2015	阿木尔吉日嘎拉,王玉兰.食用植物油中苯并(a)芘的测定[J].黑龙江畜牧兽医,2015(09):263-265.
		Sunflower oil	≤10 (µg/kg)	内蒙古	0.7µg/kg	2015	阿木尔吉日嘎拉,王玉兰.食用植物油中苯并(a)芘的测定[J].黑龙江畜牧兽医,2015(09):263-265.
		Sunflower oil	≤10 (µg/kg)	内蒙古	1.1µg/kg	2015	阿木尔吉日嘎拉,王玉兰.食用植物油中苯并(a)芘的测定[J].黑龙江畜牧兽医,2015(09):263-265.
		Sunflower oil	≤10 (µg/kg)	内蒙古	2.9µg/kg	2015	阿木尔吉日嘎拉,王玉兰.食用植物油中苯并(a)芘的测定[J].黑龙江畜牧兽医,2015(09):263-265.
		Sunflower oil	≤10 (µg/kg)	内蒙古	5.4µg/kg	2015	阿木尔吉日嘎拉,王玉兰.食用植物油中苯并(a)芘的测定[J].黑龙江畜牧兽医,2015(09):263-265.
		Sunflower oil	≤10 (µg/kg)	内蒙古	3.7µg/kg	2015	阿木尔吉日嘎拉,王玉兰.食用植物油中苯并(a)芘的测定[J].黑龙江畜牧兽医,2015(09):263-265.
		Sunflower oil	≤10 (µg/kg)	内蒙古	1.4µg/kg	2015	阿木尔吉日嘎拉,王玉兰.食用植物油中苯并(a)芘的测定[J].黑龙江畜牧兽医,2015(09):263-265.
		Sunflower oil	≤10 (µg/kg)	内蒙古	4.5µg/kg	2015	阿木尔吉日嘎拉,王玉兰.食用植物油中苯并(a)芘的测定[J].黑龙江畜牧兽医,2015(09):263-265.
		Sunflower oil	≤10 (µg/kg)	内蒙古	1.8µg/kg	2015	阿木尔吉日嘎拉,王玉兰.食用植物油中苯并(a)芘的测定[J].黑龙江畜牧兽医,2015(09):263-265.
		Soybean oil	≤10 (µg/kg)	湖北省武汉市	3.22ng/g	2017	赵琴,许静,胡艺凡,冯钰锜.腐殖酸磁固相萃取与高效液相色谱-荧光检测联用测定食用油中的苯并芘[J].分析科学学报,2017,33(06):747-751.
		Soybean oil	≤10 (µg/kg)	宁夏	1.0µg/kg	2016	梁瑞,段兰萍,黄瑞,赵静,廖若宇.固相萃取-高效液相色谱法测定粮油中苯并芘残留[J].粮食科技与经济,2016,41(05):46-49.
		Soybean oil	≤10 (µg/kg)	吉林省	1-7µg/kg	2011	史艳宇,刘金华,邴炜,刘斌,任常菲,刘晓晖,王成军,王莹,韩冰雪.市售大豆油中“地沟油”调查[J].中国卫生检验杂志,2012,22(06):1400-1402.
		Soybean oil	≤10 (µg/kg)	内蒙古	4.7µg/kg	2015	阿木尔吉日嘎拉,王玉兰.食用植物油中苯并(a)芘的测定[J].黑龙江畜牧兽医,2015(09):263-265.
		Soybean oil	≤10 (µg/kg)	内蒙古	6.9µg/kg	2015	阿木尔吉日嘎拉,王玉兰.食用植物油中苯并(a)芘的测定[J].黑龙江畜牧兽医,2015(09):263-265.
		Soybean oil	≤10 (µg/kg)	内蒙古	4.3µg/kg	2015	阿木尔吉日嘎拉,王玉兰.食用植物油中苯并(a)芘的测定[J].黑龙江畜牧兽医,2015(09):263-265.
		Soybean oil	≤10 (µg/kg)	内蒙古	5.9µg/kg	2015	阿木尔吉日嘎拉,王玉兰.食用植物油中苯并(a)芘的测定[J].黑龙江畜牧兽医,2015(09):263-265.
		Soybean oil	≤10 (µg/kg)	内蒙古	6.8µg/kg	2015	阿木尔吉日嘎拉,王玉兰.食用植物油中苯并(a)芘的测定[J].黑龙江畜牧兽医,2015(09):263-265.
		Soybean oil	≤10 (µg/kg)	内蒙古	9.7µg/kg	2015	阿木尔吉日嘎拉,王玉兰.食用植物油中苯并(a)芘的测定[J].黑龙江畜牧兽医,2015(09):263-265.
		Soybean oil	≤10 (µg/kg)	内蒙古	7.3µg/kg	2015	阿木尔吉日嘎拉,王玉兰.食用植物油中苯并(a)芘的测定[J].黑龙江畜牧兽医,2015(09):263-265.
		Soybean oil	≤10 (µg/kg)	黑龙江省	4.41µg/kg	2009	曹冬梅,张东杰,褚洋洋,裴世春.大豆油贮藏期间质量指标变化规律的研究[J].黑龙江八一农垦大学学报,2009,21(01):48-51.
		Soybean oil	≤10 (µg/kg)	甘肃省	0.84µg/kg	2020	王丽君,禹洁,周佳,邓银,黄韡,朱书强.分子印迹固相萃取柱-HPLC测定植物油中苯并芘[a]的含量[J].食品与发酵科技,2020,56(02):112-116.
		Soybean oil	≤10 (µg/kg)	甘肃省	1.33µg/kg	2020	王丽君,禹洁,周佳,邓银,黄韡,朱书强.分子印迹固相萃取柱-HPLC测定植物油中苯并芘[a]的含量[J].食品与发酵科技,2020,56(02):112-116.
		Soybean oil	≤10 (µg/kg)	甘肃省	3.56µg/kg	2020	王丽君,禹洁,周佳,邓银,黄韡,朱书强.分子印迹固相萃取柱-HPLC测定植物油中苯并芘[a]的含量[J].食品与发酵科技,2020,56(02):112-116.
		Soybean oil (bulk)	≤10 (µg/kg)	内蒙古	10.2µg/kg	2015	阿木尔吉日嘎拉,王玉兰.食用植物油中苯并(a)芘的测定[J].黑龙江畜牧兽医,2015(09):263-265.
		Soybean oil (bulk)	≤10 (µg/kg)	内蒙古	9.1µg/kg	2015	阿木尔吉日嘎拉,王玉兰.食用植物油中苯并(a)芘的测定[J].黑龙江畜牧兽医,2015(09):263-265.
		Soybean oil (bulk)	≤10 (µg/kg)	内蒙古	13.0µg/kg	2015	阿木尔吉日嘎拉,王玉兰.食用植物油中苯并(a)芘的测定[J].黑龙江畜牧兽医,2015(09):263-265.
		Soybean oil (Ⅰ)	≤10 (µg/kg)	山西省	5µg/kg	2014	郝蔚霞.植物油中苯并[a]芘安全风险分析及有效防控措施的探讨[J].食品安全质量检测学报,2015,6(07):2558-2562.
		Soybean oil (Ⅱ)	≤10 (µg/kg)	山西省	9µg/kg	2014	郝蔚霞.植物油中苯并[a]芘安全风险分析及有效防控措施的探讨[J].食品安全质量检测学报,2015,6(07):2558-2562.
		Cottonseed oil (Ⅰ)	≤10 (µg/kg)	山西省	8µg/kg	2014	郝蔚霞.植物油中苯并[a]芘安全风险分析及有效防控措施的探讨[J].食品安全质量检测学报,2015,6(07):2558-2562.
		Cottonseed oil (Ⅳ)	≤10 (µg/kg)	山西省	12µg/kg	2014	郝蔚霞.植物油中苯并[a]芘安全风险分析及有效防控措施的探讨[J].食品安全质量检测学报,2015,6(07):2558-2562.
		Yellow Mustard Oil	≤10 (µg/kg)	山西省	43µg/kg	2014	郝蔚霞.植物油中苯并[a]芘安全风险分析及有效防控措施的探讨[J].食品安全质量检测学报,2015,6(07):2558-2562.
		Sesame oil	≤10 (µg/kg)	山西省	18µg/kg	2014	郝蔚霞.植物油中苯并[a]芘安全风险分析及有效防控措施的探讨[J].食品安全质量检测学报,2015,6(07):2558-2562.
		Sesame oil	≤10 (µg/kg)	山西省	36µg/kg	2014	郝蔚霞.植物油中苯并[a]芘安全风险分析及有效防控措施的探讨[J].食品安全质量检测学报,2015,6(07):2558-2562.
		Sesame oil	≤10 (µg/kg)	宁夏	0.9µg/kg	2016	梁瑞,段兰萍,黄瑞,赵静,廖若宇.固相萃取-高效液相色谱法测定粮油中苯并芘残留[J].粮食科技与经济,2016,41(05):46-49.
		Sesame oil	≤10 (µg/kg)	内蒙古	16.0µg/kg	2015	阿木尔吉日嘎拉,王玉兰.食用植物油中苯并(a)芘的测定[J].黑龙江畜牧兽医,2015(09):263-265.
		Sesame oil	≤10 (µg/kg)	内蒙古	10.5µg/kg	2015	阿木尔吉日嘎拉,王玉兰.食用植物油中苯并(a)芘的测定[J].黑龙江畜牧兽医,2015(09):263-265.
		Sesame oil	≤10 (µg/kg)	内蒙古	9.9µg/kg	2015	阿木尔吉日嘎拉,王玉兰.食用植物油中苯并(a)芘的测定[J].黑龙江畜牧兽医,2015(09):263-265.
		Sesame oil	≤10 (µg/kg)	内蒙古	8.5µg/kg	2015	阿木尔吉日嘎拉,王玉兰.食用植物油中苯并(a)芘的测定[J].黑龙江畜牧兽医,2015(09):263-265.
		Sesame oil	≤10 (µg/kg)	内蒙古	7.9µg/kg	2015	阿木尔吉日嘎拉,王玉兰.食用植物油中苯并(a)芘的测定[J].黑龙江畜牧兽医,2015(09):263-265.
		Sesame oil	≤10 (µg/kg)	内蒙古	11.0µg/kg	2015	阿木尔吉日嘎拉,王玉兰.食用植物油中苯并(a)芘的测定[J].黑龙江畜牧兽医,2015(09):263-265.
		Sesame oil	≤10 (µg/kg)	内蒙古	18.0µg/kg	2015	阿木尔吉日嘎拉,王玉兰.食用植物油中苯并(a)芘的测定[J].黑龙江畜牧兽医,2015(09):263-265.
		Sesame oil	≤10 (µg/kg)	甘肃省	2.86µg/kg	2020	王丽君,禹洁,周佳,邓银,黄韡,朱书强.分子印迹固相萃取柱-HPLC测定植物油中苯并芘[a]的含量[J].食品与发酵科技,2020,56(02):112-116.
		Sesame oil	≤10 (µg/kg)	甘肃省	4.56µg/kg	2020	王丽君,禹洁,周佳,邓银,黄韡,朱书强.分子印迹固相萃取柱-HPLC测定植物油中苯并芘[a]的含量[J].食品与发酵科技,2020,56(02):112-116.
		Sesame oil	≤10 (µg/kg)	甘肃省	0.98µg/kg	2020	王丽君,禹洁,周佳,邓银,黄韡,朱书强.分子印迹固相萃取柱-HPLC测定植物油中苯并芘[a]的含量[J].食品与发酵科技,2020,56(02):112-116.
		Sesame oil	≤10 (µg/kg)	甘肃省	5.69µg/kg	2020	王丽君,禹洁,周佳,邓银,黄韡,朱书强.分子印迹固相萃取柱-HPLC测定植物油中苯并芘[a]的含量[J].食品与发酵科技,2020,56(02):112-116.
		Sesame oil (bulk)	≤10 (µg/kg)	内蒙古	13.0µg/kg	2015	阿木尔吉日嘎拉,王玉兰.食用植物油中苯并(a)芘的测定[J].黑龙江畜牧兽医,2015(09):263-265.
		Sesame oil (bulk)	≤10 (µg/kg)	内蒙古	6.4µg/kg	2015	阿木尔吉日嘎拉,王玉兰.食用植物油中苯并(a)芘的测定[J].黑龙江畜牧兽医,2015(09):263-265.
		Sesame oil (bulk)	≤10 (µg/kg)	内蒙古	4.8µg/kg	2015	阿木尔吉日嘎拉,王玉兰.食用植物油中苯并(a)芘的测定[J].黑龙江畜牧兽医,2015(09):263-265.
		Sesame oil (water distilling)	≤10 (µg/kg)	河南省郑州市	2.19µg/kg	2013-2015	程威威,汪学德,刘兵戈,刘国琴.HPLC-FLD和GC-MS测定芝麻油中苯并芘的方法比较[J].现代食品科技,2015,31(10):282-286+306.
		Sesame oil (water distilling)	≤10 (µg/kg)	河南省郑州市	1.44µg/kg	2013-2015	程威威,汪学德,刘兵戈,刘国琴.HPLC-FLD和GC-MS测定芝麻油中苯并芘的方法比较[J].现代食品科技,2015,31(10):282-286+306.
		Sesame oil (water distilling)	≤10 (µg/kg)	河南省郑州市	1.81µg/kg	2013-2015	程威威,汪学德,刘兵戈,刘国琴.HPLC-FLD和GC-MS测定芝麻油中苯并芘的方法比较[J].现代食品科技,2015,31(10):282-286+306.
		Sesame oil (water distilling)	≤10 (µg/kg)	河南省郑州市	10.95µg/kg	2013-2015	程威威,汪学德,刘兵戈,刘国琴.HPLC-FLD和GC-MS测定芝麻油中苯并芘的方法比较[J].现代食品科技,2015,31(10):282-286+306.
		Sesame oil (water distilling)	≤10 (µg/kg)	河南省郑州市	2.85µg/kg	2013-2015	程威威,汪学德,刘兵戈,刘国琴.HPLC-FLD和GC-MS测定芝麻油中苯并芘的方法比较[J].现代食品科技,2015,31(10):282-286+306.
		Sesame oil (water distilling)	≤10 (µg/kg)	河南省郑州市	7.09µg/kg	2013-2015	程威威,汪学德,刘兵戈,刘国琴.HPLC-FLD和GC-MS测定芝麻油中苯并芘的方法比较[J].现代食品科技,2015,31(10):282-286+306.
		Sesame oil (water distilling)	≤10 (µg/kg)	河南省郑州市	1.14µg/kg	2013-2015	程威威,汪学德,刘兵戈,刘国琴.HPLC-FLD和GC-MS测定芝麻油中苯并芘的方法比较[J].现代食品科技,2015,31(10):282-286+306.
		Sesame oil (water distilling)	≤10 (µg/kg)	河南省郑州市	2.92µg/kg	2013-2015	程威威,汪学德,刘兵戈,刘国琴.HPLC-FLD和GC-MS测定芝麻油中苯并芘的方法比较[J].现代食品科技,2015,31(10):282-286+306.
		Sesame oil (water distilling)	≤10 (µg/kg)	河南省郑州市	2.02µg/kg	2013-2015	程威威,汪学德,刘兵戈,刘国琴.HPLC-FLD和GC-MS测定芝麻油中苯并芘的方法比较[J].现代食品科技,2015,31(10):282-286+306.
		Sesame oil (water distilling)	≤10 (µg/kg)	河南省郑州市	1.84µg/kg	2013-2015	程威威,汪学德,刘兵戈,刘国琴.HPLC-FLD和GC-MS测定芝麻油中苯并芘的方法比较[J].现代食品科技,2015,31(10):282-286+306.
		Sesame oil (water distilling)	≤10 (µg/kg)	河南省郑州市	2.71µg/kg	2013-2015	程威威,汪学德,刘兵戈,刘国琴.HPLC-FLD和GC-MS测定芝麻油中苯并芘的方法比较[J].现代食品科技,2015,31(10):282-286+306.
		Sesame oil (water distilling)	≤10 (µg/kg)	河南省郑州市	2.49µg/kg	2013-2015	程威威,汪学德,刘兵戈,刘国琴.HPLC-FLD和GC-MS测定芝麻油中苯并芘的方法比较[J].现代食品科技,2015,31(10):282-286+306.
		Sesame oil (heating-crushing)	≤10 (µg/kg)	河南省郑州市	5.19µg/kg	2013-2015	程威威,汪学德,刘兵戈,刘国琴.HPLC-FLD和GC-MS测定芝麻油中苯并芘的方法比较[J].现代食品科技,2015,31(10):282-286+306.
		Sesame oil (heating-crushing)	≤10 (µg/kg)	河南省郑州市	6.18µg/kg	2013-2015	程威威,汪学德,刘兵戈,刘国琴.HPLC-FLD和GC-MS测定芝麻油中苯并芘的方法比较[J].现代食品科技,2015,31(10):282-286+306.
		Sesame oil (heating-crushing)	≤10 (µg/kg)	河南省郑州市	3.04µg/kg	2013-2015	程威威,汪学德,刘兵戈,刘国琴.HPLC-FLD和GC-MS测定芝麻油中苯并芘的方法比较[J].现代食品科技,2015,31(10):282-286+306.
		Sesame oil (heating-crushing)	≤10 (µg/kg)	河南省郑州市	2.08µg/kg	2013-2015	程威威,汪学德,刘兵戈,刘国琴.HPLC-FLD和GC-MS测定芝麻油中苯并芘的方法比较[J].现代食品科技,2015,31(10):282-286+306.
		Sesame oil (heating-crushing)	≤10 (µg/kg)	河南省郑州市	0.57µg/kg	2013-2015	程威威,汪学德,刘兵戈,刘国琴.HPLC-FLD和GC-MS测定芝麻油中苯并芘的方法比较[J].现代食品科技,2015,31(10):282-286+306.
		Sesame oil (heating-crushing)	≤10 (µg/kg)	河南省郑州市	0.65µg/kg	2013-2015	程威威,汪学德,刘兵戈,刘国琴.HPLC-FLD和GC-MS测定芝麻油中苯并芘的方法比较[J].现代食品科技,2015,31(10):282-286+306.
		Sesame oil (cold-processed)	≤10 (µg/kg)	河南省郑州市	1.74µg/kg	2013-2015	程威威,汪学德,刘兵戈,刘国琴.HPLC-FLD和GC-MS测定芝麻油中苯并芘的方法比较[J].现代食品科技,2015,31(10):282-286+306.
		Sesame oil (cold-processed)	≤10 (µg/kg)	河南省郑州市	0.81µg/kg	2013-2015	程威威,汪学德,刘兵戈,刘国琴.HPLC-FLD和GC-MS测定芝麻油中苯并芘的方法比较[J].现代食品科技,2015,31(10):282-286+306.
		Sesame oil (cold-processed)	≤10 (µg/kg)	河南省郑州市	1.95µg/kg	2013-2015	程威威,汪学德,刘兵戈,刘国琴.HPLC-FLD和GC-MS测定芝麻油中苯并芘的方法比较[J].现代食品科技,2015,31(10):282-286+306.
		Sesame oil (cold-processed)	≤10 (µg/kg)	河南省郑州市	1.85µg/kg	2013-2015	程威威,汪学德,刘兵戈,刘国琴.HPLC-FLD和GC-MS测定芝麻油中苯并芘的方法比较[J].现代食品科技,2015,31(10):282-286+306.
		Sesame oil (leaching method)	≤10 (µg/kg)	河南省郑州市	3.63µg/kg	2013-2015	程威威,汪学德,刘兵戈,刘国琴.HPLC-FLD和GC-MS测定芝麻油中苯并芘的方法比较[J].现代食品科技,2015,31(10):282-286+306.
		Edible oil (self-squeezed)	≤10 (µg/kg)	山东省济南市	0.039-3.95µg/kg	2012	杨燕,付亚群,吴晓萌,姜青青,邵丽华.固相萃取-高效液相色谱法分析食用油中的苯并芘[J].山东大学学报(医学版),2012,50(08):124-127.
		Edible oil (bulk)	≤10 (µg/kg)	山东省济南市	0.29-9.69µg/kg	2012	杨燕,付亚群,吴晓萌,姜青青,邵丽华.固相萃取-高效液相色谱法分析食用油中的苯并芘[J].山东大学学报(医学版),2012,50(08):124-127.
		Edible oil (brand name)	≤10 (µg/kg)	山东省济南市	0.039-6.41µg/kg	2012	杨燕,付亚群,吴晓萌,姜青青,邵丽华.固相萃取-高效液相色谱法分析食用油中的苯并芘[J].山东大学学报(医学版),2012,50(08):124-127.
		Plant oil	≤10 (µg/kg)	北京	0.69-31.72µg/kg	2012-2014	王浩,杨红梅,郭启雷,赵丽,史海良,潘红艳.高效液相色谱-串联质谱法同时测定植物油中苯并芘与黄曲霉毒素B_1,B_2,G_1,G_2[J].分析测试学报,2014,33(08):911-916.
		Plant oil	≤10 (µg/kg)	山东省潍坊市	0.38-11.85µg/kg	2014	邵建波,马淑青,王丹.潍坊市售植物油和油炸面食中苯并芘含量调查[J].中国城乡企业卫生,2016,31(01):45-47.
		Plant oil	≤10 (µg/kg)	福建省福州市	0.149µg/kg	2009	柯华,林捷,郑申西.凝胶净化-高效液相色谱法测定油脂中苯并(a)芘[J].中国卫生检验杂志,2010,20(02):265-266.
		Plant oil	≤10 (µg/kg)	福建省福州市	0.114µg/kg	2009	柯华,林捷,郑申西.凝胶净化-高效液相色谱法测定油脂中苯并(a)芘[J].中国卫生检验杂志,2010,20(02):265-266.
		Plant oil	≤10 (µg/kg)	福建省福州市	0.054µg/kg	2009	柯华,林捷,郑申西.凝胶净化-高效液相色谱法测定油脂中苯并(a)芘[J].中国卫生检验杂志,2010,20(02):265-266.
		Plant oil	≤10 (µg/kg)	福建省福州市	0.106µg/kg	2009	柯华,林捷,郑申西.凝胶净化-高效液相色谱法测定油脂中苯并(a)芘[J].中国卫生检验杂志,2010,20(02):265-266.
		Plant oil	≤10 (µg/kg)	福建省福州市	0.150µg/kg	2009	柯华,林捷,郑申西.凝胶净化-高效液相色谱法测定油脂中苯并(a)芘[J].中国卫生检验杂志,2010,20(02):265-266.
		Plant oil	≤10 (µg/kg)	福建省福州市	0.118µg/kg	2009	柯华,林捷,郑申西.凝胶净化-高效液相色谱法测定油脂中苯并(a)芘[J].中国卫生检验杂志,2010,20(02):265-266.
		Plant oil	≤10 (µg/kg)	福建省福州市	0.136µg/kg	2009	柯华,林捷,郑申西.凝胶净化-高效液相色谱法测定油脂中苯并(a)芘[J].中国卫生检验杂志,2010,20(02):265-266.
		Plant oil	≤10 (µg/kg)	福建省福州市	0.136µg/kg	2009	柯华,林捷,郑申西.凝胶净化-高效液相色谱法测定油脂中苯并(a)芘[J].中国卫生检验杂志,2010,20(02):265-266.
		Plant oil	≤10 (µg/kg)	福建省福州市	<0.02µg/kg	2009	柯华,林捷,郑申西.凝胶净化-高效液相色谱法测定油脂中苯并(a)芘[J].中国卫生检验杂志,2010,20(02):265-266.
		Plant oil	≤10 (µg/kg)	福建省福州市	0.094µg/kg	2009	柯华,林捷,郑申西.凝胶净化-高效液相色谱法测定油脂中苯并(a)芘[J].中国卫生检验杂志,2010,20(02):265-266.
		Plant oil	≤10 (µg/kg)	贵州省	1.4µg/kg	2019	黎殊,杨英,许乾丽.煎炸用植物油中苯并(a)芘含量测定的方法研究[J].广州化工,2019,47(24):109-111.
		Plant oil	≤10 (µg/kg)	贵州省	1.5µg/kg	2019	黎殊,杨英,许乾丽.煎炸用植物油中苯并(a)芘含量测定的方法研究[J].广州化工,2019,47(24):109-111.
		Plant oil	≤10 (µg/kg)	贵州省	0.4µg/kg	2019	黎殊,杨英,许乾丽.煎炸用植物油中苯并(a)芘含量测定的方法研究[J].广州化工,2019,47(24):109-111.
		Plant oil	≤10 (µg/kg)	贵州省	2.3µg/kg	2019	黎殊,杨英,许乾丽.煎炸用植物油中苯并(a)芘含量测定的方法研究[J].广州化工,2019,47(24):109-111.
		Plant oil	≤10 (µg/kg)	贵州省	0.7µg/kg	2019	黎殊,杨英,许乾丽.煎炸用植物油中苯并(a)芘含量测定的方法研究[J].广州化工,2019,47(24):109-111.
		Plant oil	≤10 (µg/kg)	贵州省	2.9µg/kg	2019	黎殊,杨英,许乾丽.煎炸用植物油中苯并(a)芘含量测定的方法研究[J].广州化工,2019,47(24):109-111.
		Plant oil	≤10 (µg/kg)	贵州省	2.8µg/kg	2019	黎殊,杨英,许乾丽.煎炸用植物油中苯并(a)芘含量测定的方法研究[J].广州化工,2019,47(24):109-111.
		Plant oil	≤10 (µg/kg)	贵州省	1.5µg/kg	2019	黎殊,杨英,许乾丽.煎炸用植物油中苯并(a)芘含量测定的方法研究[J].广州化工,2019,47(24):109-111.
		Plant oil	≤10 (µg/kg)	贵州省	1.5µg/kg	2019	黎殊,杨英,许乾丽.煎炸用植物油中苯并(a)芘含量测定的方法研究[J].广州化工,2019,47(24):109-111.
		Plant oil	≤10 (µg/kg)	贵州省	3.0µg/kg	2019	黎殊,杨英,许乾丽.煎炸用植物油中苯并(a)芘含量测定的方法研究[J].广州化工,2019,47(24):109-111.
		Pepper oil	≤10 (µg/kg)	山东省青岛市	9.98µg/kg	2008	郭翠,王建华,杜恒清,陈世山,昃向君,隋玉柱.辣椒油中苯并芘参考标准物质的制备与定值[J].食品科学,2010,31(04):194-197.
		Hogwash oil	-	吉林省	267.4ng/L	2017	吴春英,白鹭,谷风,魏薇.UPLC-MS/MS测定地沟油中黄曲霉毒素和苯并芘[J].食品工业,2017,38(01):285-288.
		Hogwash oil	-	吉林省	392.5ng/L	2017	吴春英,白鹭,谷风,魏薇.UPLC-MS/MS测定地沟油中黄曲霉毒素和苯并芘[J].食品工业,2017,38(01):285-288.
		Hogwash oil	-	吉林省	198.5ng/L	2017	吴春英,白鹭,谷风,魏薇.UPLC-MS/MS测定地沟油中黄曲霉毒素和苯并芘[J].食品工业,2017,38(01):285-288.
		Fried oil	-	吉林省	402.6ng/L	2017	吴春英,白鹭,谷风,魏薇.UPLC-MS/MS测定地沟油中黄曲霉毒素和苯并芘[J].食品工业,2017,38(01):285-288.
		Fried oil	-	宁夏	2.1µg/kg	2016	梁瑞,段兰萍,黄瑞,赵静,廖若宇.固相萃取-高效液相色谱法测定粮油中苯并芘残留[J].粮食科技与经济,2016,41(05):46-49.
		Rice	≤5 (µg/kg)	湖北省	0.45µg/kg	2018	黄坤,王幸平,尹佳,范小龙.高效液相色谱法测定大米和小麦粉中的苯并(α)芘[J].粮食与油脂,2018,31(10):86-88.
		Rice	≤5 (µg/kg)	宁夏	0.6µg/kg	2016	梁瑞,段兰萍,黄瑞,赵静,廖若宇.固相萃取-高效液相色谱法测定粮油中苯并芘残留[J].粮食科技与经济,2016,41(05):46-49.
		Rice	≤5 (µg/kg)	福建省厦门市	ND	2012	吴敏,李政,黎翠玉,杨黎忠,徐敦明,周昱.固相萃取高效液相色谱荧光检测法联合测定食品中苯并(a)芘[J].食品安全质量检测学报,2012,3(02):82-88.
		Wheat	≤5 (µg/kg)	湖北省	0.97µg/kg	2018	黄坤,王幸平,尹佳,范小龙.高效液相色谱法测定大米和小麦粉中的苯并(α)芘[J].粮食与油脂,2018,31(10):86-88.
		Wheat	≤5 (µg/kg)	宁夏	0.9µg/kg	2016	梁瑞,段兰萍,黄瑞,赵静,廖若宇.固相萃取-高效液相色谱法测定粮油中苯并芘残留[J].粮食科技与经济,2016,41(05):46-49.
		Pork	-	福建省厦门市	ND	2012	吴敏,李政,黎翠玉,杨黎忠,徐敦明,周昱.固相萃取高效液相色谱荧光检测法联合测定食品中苯并(a)芘[J].食品安全质量检测学报,2012,3(02):82-88.
		Fried pork kebabs (vendor)	≤5 (µg/kg)	广西百色	14.38µg/kg	2017	邓瑜.HPLC检测中小学周围流动摊贩食品中苯并(a)芘的含量[J].食品安全导刊,2017(15):131-133.
		Fried pork kebabs (vendor)	≤5 (µg/kg)	广西百色	6.42µg/kg	2017	邓瑜.HPLC检测中小学周围流动摊贩食品中苯并(a)芘的含量[J].食品安全导刊,2017(15):131-133.
		Fried pork kebabs (vendor)	≤5 (µg/kg)	广西百色	6.69µg/kg	2017	邓瑜.HPLC检测中小学周围流动摊贩食品中苯并(a)芘的含量[J].食品安全导刊,2017(15):131-133.
		Fried pork kebabs (vendor)	≤5 (µg/kg)	广西百色	9.66µg/kg	2017	邓瑜.HPLC检测中小学周围流动摊贩食品中苯并(a)芘的含量[J].食品安全导刊,2017(15):131-133.
		Fried sausages	≤5 (µg/kg)	广西百色	5.89µg/kg	2017	邓瑜.HPLC检测中小学周围流动摊贩食品中苯并(a)芘的含量[J].食品安全导刊,2017(15):131-133.
		Fried sausage (vendor)	≤5 (µg/kg)	西南大学(重庆市）	8.58µg/kg	2009	张巧英,张龙杰,唐晓渝,刘明芳,刘敏华.某大学及周边烤炸食品中亚硝酸盐和苯并芘监测[J].现代预防医学,2010,37(08):1435-1437+1440.
		Fried sausage (canteen)	≤5 (µg/kg)	西南大学(重庆市）	2.67µg/kg	2009	张巧英,张龙杰,唐晓渝,刘明芳,刘敏华.某大学及周边烤炸食品中亚硝酸盐和苯并芘监测[J].现代预防医学,2010,37(08):1435-1437+1440.
		Stinky Tofu (Vendor)	≤5 (µg/kg)	广西百色	10.60µg/kg	2017	邓瑜.HPLC检测中小学周围流动摊贩食品中苯并(a)芘的含量[J].食品安全导刊,2017(15):131-133.
		Stinky Tofu (Vendor)	≤5 (µg/kg)	广西百色	13.16µg/kg	2017	邓瑜.HPLC检测中小学周围流动摊贩食品中苯并(a)芘的含量[J].食品安全导刊,2017(15):131-133.
		Stinky Tofu (Vendor)	≤5 (µg/kg)	广西百色	13.55µg/kg	2017	邓瑜.HPLC检测中小学周围流动摊贩食品中苯并(a)芘的含量[J].食品安全导刊,2017(15):131-133.
		Stinky Tofu (Vendor)	≤5 (µg/kg)	广西百色	6.69µg/kg	2017	邓瑜.HPLC检测中小学周围流动摊贩食品中苯并(a)芘的含量[J].食品安全导刊,2017(15):131-133.
		Stinky Tofu (Vendor)	≤5 (µg/kg)	广西百色	11.74µg/kg	2017	邓瑜.HPLC检测中小学周围流动摊贩食品中苯并(a)芘的含量[J].食品安全导刊,2017(15):131-133.
		Fried bacon (vendor)	≤5 (µg/kg)	广西百色	9.78µg/kg	2017	邓瑜.HPLC检测中小学周围流动摊贩食品中苯并(a)芘的含量[J].食品安全导刊,2017(15):131-133.
		Roasted Pork (vendor)	≤5 (µg/kg)	广西百色	13.51µg/kg	2017	邓瑜.HPLC检测中小学周围流动摊贩食品中苯并(a)芘的含量[J].食品安全导刊,2017(15):131-133.
		Roasted Pork	≤5 (µg/kg)	四川省达州市	0.82µg/kg	2020	刘孝英,王毅.全自动固相萃取-高效液相色谱法测定熏烤肉制品中苯并(a)芘含量[J].肉类研究,2020,34(03):63-67.
		Roasted Pork	≤5 (µg/kg)	四川省达州市	0.75µg/kg	2020	刘孝英,王毅.全自动固相萃取-高效液相色谱法测定熏烤肉制品中苯并(a)芘含量[J].肉类研究,2020,34(03):63-67.
		Roasted Pork	≤5 (µg/kg)	四川省达州市	1.10µg/kg	2020	刘孝英,王毅.全自动固相萃取-高效液相色谱法测定熏烤肉制品中苯并(a)芘含量[J].肉类研究,2020,34(03):63-67.
		Roasted Pork	≤5 (µg/kg)	四川省达州市	8.50µg/kg	2020	刘孝英,王毅.全自动固相萃取-高效液相色谱法测定熏烤肉制品中苯并(a)芘含量[J].肉类研究,2020,34(03):63-67.
		Roasted Pork	≤5 (µg/kg)	四川省达州市	0.38µg/kg	2020	刘孝英,王毅.全自动固相萃取-高效液相色谱法测定熏烤肉制品中苯并(a)芘含量[J].肉类研究,2020,34(03):63-67.
		Roasted Pork	≤5 (µg/kg)	四川省达州市	2.50µg/kg	2020	刘孝英,王毅.全自动固相萃取-高效液相色谱法测定熏烤肉制品中苯并(a)芘含量[J].肉类研究,2020,34(03):63-67.
		Roasted Pork (Electric Roast)	≤5 (µg/kg)	广东省广州市	1.37µg/kg	2014	仓伟贺. 烧烤肉制品中3，4-苯并(a)芘的检测分析研究[D].仲恺农业工程学院,2015.
		Roasted Pork (Electric Roast)	≤5 (µg/kg)	广东省广州市	0-4.83µg/kg	2014	仓伟贺. 烧烤肉制品中3，4-苯并(a)芘的检测分析研究[D].仲恺农业工程学院,2015.
		Roasted Pork (char-grilled)	≤5 (µg/kg)	广东省广州市	2.1-5.22µg/kg	2014	仓伟贺. 烧烤肉制品中3，4-苯并(a)芘的检测分析研究[D].仲恺农业工程学院,2015.
		Iron Squid (vendor)	≤5 (µg/kg)	广西百色	18.11µg/kg	2017	邓瑜.HPLC检测中小学周围流动摊贩食品中苯并(a)芘的含量[J].食品安全导刊,2017(15):131-133.
		Iron Squid (vendor)	≤5 (µg/kg)	广西百色	17.28µg/kg	2017	邓瑜.HPLC检测中小学周围流动摊贩食品中苯并(a)芘的含量[J].食品安全导刊,2017(15):131-133.
		Iron Squid	≤5 (µg/kg)	四川省达州市	0.19µg/kg	2020	刘孝英,王毅.全自动固相萃取-高效液相色谱法测定熏烤肉制品中苯并(a)芘含量[J].肉类研究,2020,34(03):63-67.
		Iron Squid	≤5 (µg/kg)	四川省达州市	0.55µg/kg	2020	刘孝英,王毅.全自动固相萃取-高效液相色谱法测定熏烤肉制品中苯并(a)芘含量[J].肉类研究,2020,34(03):63-67.
		Iron Squid	≤5 (µg/kg)	四川省达州市	ND	2020	刘孝英,王毅.全自动固相萃取-高效液相色谱法测定熏烤肉制品中苯并(a)芘含量[J].肉类研究,2020,34(03):63-67.
		Iron Squid	≤5 (µg/kg)	四川省达州市	0.14µg/kg	2020	刘孝英,王毅.全自动固相萃取-高效液相色谱法测定熏烤肉制品中苯并(a)芘含量[J].肉类研究,2020,34(03):63-67.
		Iron Squid	≤5 (µg/kg)	四川省达州市	0.35µg/kg	2020	刘孝英,王毅.全自动固相萃取-高效液相色谱法测定熏烤肉制品中苯并(a)芘含量[J].肉类研究,2020,34(03):63-67.
		Fried Squid (vendor)	≤5 (µg/kg)	广西百色	7.23µg/kg	2017	邓瑜.HPLC检测中小学周围流动摊贩食品中苯并(a)芘的含量[J].食品安全导刊,2017(15):131-133.
		Fried Squid	≤5 (µg/kg)	福建省	0.45mg/kg	2011-2014	戴明.皂化提取-高效液相色谱荧光法测定油炸食品中5种多环芳烃[J].分析试验室,2014,33(09):1038-1042.
		烤羊肉串（摊贩）	≤5 (µg/kg)	西南大学(重庆市）	1.84µg/kg	2009	张巧英,张龙杰,唐晓渝,刘明芳,刘敏华.某大学及周边烤炸食品中亚硝酸盐和苯并芘监测[J].现代预防医学,2010,37(08):1435-1437+1440.
		烤羊肉串（摊贩）	≤5 (µg/kg)	西南大学(重庆市）	ND	2009	张巧英,张龙杰,唐晓渝,刘明芳,刘敏华.某大学及周边烤炸食品中亚硝酸盐和苯并芘监测[J].现代预防医学,2010,37(08):1435-1437+1440.
		烤羊肉串	≤5 (µg/kg)	四川省达州市	0.41µg/kg	2020	刘孝英,王毅.全自动固相萃取-高效液相色谱法测定熏烤肉制品中苯并(a)芘含量[J].肉类研究,2020,34(03):63-67.
		烤羊肉串	≤5 (µg/kg)	四川省达州市	0.85µg/kg	2020	刘孝英,王毅.全自动固相萃取-高效液相色谱法测定熏烤肉制品中苯并(a)芘含量[J].肉类研究,2020,34(03):63-67.
		烤羊肉串	≤5 (µg/kg)	四川省达州市	0.70µg/kg	2020	刘孝英,王毅.全自动固相萃取-高效液相色谱法测定熏烤肉制品中苯并(a)芘含量[J].肉类研究,2020,34(03):63-67.
		烤羊肉串	≤5 (µg/kg)	四川省达州市	7.82µg/kg	2020	刘孝英,王毅.全自动固相萃取-高效液相色谱法测定熏烤肉制品中苯并(a)芘含量[J].肉类研究,2020,34(03):63-67.
		烤羊肉串	≤5 (µg/kg)	四川省达州市	1.25µg/kg	2020	刘孝英,王毅.全自动固相萃取-高效液相色谱法测定熏烤肉制品中苯并(a)芘含量[J].肉类研究,2020,34(03):63-67.
		烤羊肉串	≤5 (µg/kg)	四川省达州市	2.81µg/kg	2020	刘孝英,王毅.全自动固相萃取-高效液相色谱法测定熏烤肉制品中苯并(a)芘含量[J].肉类研究,2020,34(03):63-67.
		烤羊肉串（摊贩）	≤5 (µg/kg)	西南大学(重庆市）	12.56µg/kg	2009	张巧英,张龙杰,唐晓渝,刘明芳,刘敏华.某大学及周边烤炸食品中亚硝酸盐和苯并芘监测[J].现代预防医学,2010,37(08):1435-1437+1440.
		牛肉串（摊贩）	≤5 (µg/kg)	广西百色	7.86µg/kg	2017	邓瑜.HPLC检测中小学周围流动摊贩食品中苯并(a)芘的含量[J].食品安全导刊,2017(15):131-133.
		烤牛肉（超市电烤）	≤5 (µg/kg)	广东省广州市	ND	2014	仓伟贺. 烧烤肉制品中3，4-苯并(a)芘的检测分析研究[D].仲恺农业工程学院,2015.
		烤牛肉（烧腊店电烤）	≤5 (µg/kg)	广东省广州市	ND	2014	仓伟贺. 烧烤肉制品中3，4-苯并(a)芘的检测分析研究[D].仲恺农业工程学院,2015.
		烤牛肉（电烤）	≤5 (µg/kg)	广东省广州市	0-3.20µg/kg	2014	仓伟贺. 烧烤肉制品中3，4-苯并(a)芘的检测分析研究[D].仲恺农业工程学院,2015.
		烤牛肉（炭烤）	≤5 (µg/kg)	广东省广州市	0-2.81µg/kg	2014	仓伟贺. 烧烤肉制品中3，4-苯并(a)芘的检测分析研究[D].仲恺农业工程学院,2015.
		炸韭菜（摊贩）	≤5 (µg/kg)	广西百色	12.31µg/kg	2017	邓瑜.HPLC检测中小学周围流动摊贩食品中苯并(a)芘的含量[J].食品安全导刊,2017(15):131-133.
		烤韭菜（摊贩）	≤5 (µg/kg)	西南大学(重庆市）	ND	2009	张巧英,张龙杰,唐晓渝,刘明芳,刘敏华.某大学及周边烤炸食品中亚硝酸盐和苯并芘监测[J].现代预防医学,2010,37(08):1435-1437+1440.
		烤韭菜（摊贩）	≤5 (µg/kg)	西南大学(重庆市）	3.22µg/kg	2009	张巧英,张龙杰,唐晓渝,刘明芳,刘敏华.某大学及周边烤炸食品中亚硝酸盐和苯并芘监测[J].现代预防医学,2010,37(08):1435-1437+1440.
		烤韭菜（摊贩）	≤5 (µg/kg)	西南大学(重庆市）	12.02µg/kg	2009	张巧英,张龙杰,唐晓渝,刘明芳,刘敏华.某大学及周边烤炸食品中亚硝酸盐和苯并芘监测[J].现代预防医学,2010,37(08):1435-1437+1440.
		铁板韭菜（摊贩）	≤5 (µg/kg)	广西百色	16.33µg/kg	2017	邓瑜.HPLC检测中小学周围流动摊贩食品中苯并(a)芘的含量[J].食品安全导刊,2017(15):131-133.
		鸡翅（摊贩）	≤5 (µg/kg)	广西百色	15.75µg/kg	2017	邓瑜.HPLC检测中小学周围流动摊贩食品中苯并(a)芘的含量[J].食品安全导刊,2017(15):131-133.
		鸡翅（摊贩）	≤5 (µg/kg)	广西百色	14.52µg/kg	2017	邓瑜.HPLC检测中小学周围流动摊贩食品中苯并(a)芘的含量[J].食品安全导刊,2017(15):131-133.
		烤鸡翅（超市电烤）	≤5 (µg/kg)	广东省广州市	ND	2014	仓伟贺. 烧烤肉制品中3，4-苯并(a)芘的检测分析研究[D].仲恺农业工程学院,2015.
		烤鸡腿（炭烤）	≤5 (µg/kg)	广东省广州市	3.22µg/kg	2014	仓伟贺. 烧烤肉制品中3，4-苯并(a)芘的检测分析研究[D].仲恺农业工程学院,2015.
		烤鸡翅（炭烤）	≤5 (µg/kg)	广东省广州市	4.15µg/kg	2014	仓伟贺. 烧烤肉制品中3，4-苯并(a)芘的检测分析研究[D].仲恺农业工程学院,2015.
		烤鸡翅	≤5 (µg/kg)	四川省达州市	1.52µg/kg	2020	刘孝英,王毅.全自动固相萃取-高效液相色谱法测定熏烤肉制品中苯并(a)芘含量[J].肉类研究,2020,34(03):63-67.
		烤鸡翅	≤5 (µg/kg)	四川省达州市	3.40µg/kg	2020	刘孝英,王毅.全自动固相萃取-高效液相色谱法测定熏烤肉制品中苯并(a)芘含量[J].肉类研究,2020,34(03):63-67.
		烤鸡翅	≤5 (µg/kg)	四川省达州市	0.20µg/kg	2020	刘孝英,王毅.全自动固相萃取-高效液相色谱法测定熏烤肉制品中苯并(a)芘含量[J].肉类研究,2020,34(03):63-67.
		烤鸡翅	≤5 (µg/kg)	四川省达州市	0.32µg/kg	2020	刘孝英,王毅.全自动固相萃取-高效液相色谱法测定熏烤肉制品中苯并(a)芘含量[J].肉类研究,2020,34(03):63-67.
		烤鸡翅	≤5 (µg/kg)	四川省达州市	0.18µg/kg	2020	刘孝英,王毅.全自动固相萃取-高效液相色谱法测定熏烤肉制品中苯并(a)芘含量[J].肉类研究,2020,34(03):63-67.
		烤鸡爪	≤5 (µg/kg)	四川省达州市	1.63µg/kg	2020	刘孝英,王毅.全自动固相萃取-高效液相色谱法测定熏烤肉制品中苯并(a)芘含量[J].肉类研究,2020,34(03):63-67.
		烤鸡爪	≤5 (µg/kg)	四川省达州市	5.21µg/kg	2020	刘孝英,王毅.全自动固相萃取-高效液相色谱法测定熏烤肉制品中苯并(a)芘含量[J].肉类研究,2020,34(03):63-67.
		烤鸡爪	≤5 (µg/kg)	四川省达州市	0.90µg/kg	2020	刘孝英,王毅.全自动固相萃取-高效液相色谱法测定熏烤肉制品中苯并(a)芘含量[J].肉类研究,2020,34(03):63-67.
		烤鸡爪	≤5 (µg/kg)	四川省达州市	0.44µg/kg	2020	刘孝英,王毅.全自动固相萃取-高效液相色谱法测定熏烤肉制品中苯并(a)芘含量[J].肉类研究,2020,34(03):63-67.
		烤鸡爪	≤5 (µg/kg)	四川省达州市	0.56µg/kg	2020	刘孝英,王毅.全自动固相萃取-高效液相色谱法测定熏烤肉制品中苯并(a)芘含量[J].肉类研究,2020,34(03):63-67.
		烤鸡肉（电烤）	≤5 (µg/kg)	广东省广州市	0-2.95µg/kg	2014	仓伟贺. 烧烤肉制品中3，4-苯并(a)芘的检测分析研究[D].仲恺农业工程学院,2015.
		烤鸡肉（炭烤）	≤5 (µg/kg)	广东省广州市	0-3.2µg/kg	2014	仓伟贺. 烧烤肉制品中3，4-苯并(a)芘的检测分析研究[D].仲恺农业工程学院,2015.
		烧鸡（电烤）	≤5 (µg/kg)	广东省广州市	0.55µg/kg	2014	仓伟贺. 烧烤肉制品中3，4-苯并(a)芘的检测分析研究[D].仲恺农业工程学院,2015.
		烤鱼	≤5 (µg/kg)	四川省达州市	3.92µg/kg	2020	刘孝英,王毅.全自动固相萃取-高效液相色谱法测定熏烤肉制品中苯并(a)芘含量[J].肉类研究,2020,34(03):63-67.
		烤鱼	≤5 (µg/kg)	四川省达州市	1.33µg/kg	2020	刘孝英,王毅.全自动固相萃取-高效液相色谱法测定熏烤肉制品中苯并(a)芘含量[J].肉类研究,2020,34(03):63-67.
		烤鱼	≤5 (µg/kg)	四川省达州市	0.23µg/kg	2020	刘孝英,王毅.全自动固相萃取-高效液相色谱法测定熏烤肉制品中苯并(a)芘含量[J].肉类研究,2020,34(03):63-67.
		烤鱼	≤5 (µg/kg)	四川省达州市	0.47µg/kg	2020	刘孝英,王毅.全自动固相萃取-高效液相色谱法测定熏烤肉制品中苯并(a)芘含量[J].肉类研究,2020,34(03):63-67.
		烤鱼	≤5 (µg/kg)	四川省达州市	0.65µg/kg	2020	刘孝英,王毅.全自动固相萃取-高效液相色谱法测定熏烤肉制品中苯并(a)芘含量[J].肉类研究,2020,34(03):63-67.
		烤鱼	≤5 (µg/kg)	四川省达州市	1.40µg/kg	2020	刘孝英,王毅.全自动固相萃取-高效液相色谱法测定熏烤肉制品中苯并(a)芘含量[J].肉类研究,2020,34(03):63-67.
		烤鱼（摊贩）	≤5 (µg/kg)	西南大学(重庆市）	1.29µg/kg	2009	张巧英,张龙杰,唐晓渝,刘明芳,刘敏华.某大学及周边烤炸食品中亚硝酸盐和苯并芘监测[J].现代预防医学,2010,37(08):1435-1437+1440.
		烟熏鲟鱼	≤5 (µg/kg)	浙江省	21.6µg/kg、<3.16µg/kg	2017-2020	林亚楠,李诗言,崔益玮,戴志远,陈康,王扬,沈清.分子印迹固相萃取/液-质谱联用法测定烟熏鲟鱼中苯并芘[J/OL].中国食品学报:1-7[2020-03-30].http://kns.cnki.net/kcms/detail/11.4528.TS.20200221.0841.002.html.
		烟熏鲟鱼片	≤5 (µg/kg)	北京	0.24µg/kg	2015	林佳,桂萌,王顺,马长伟,李平兰.鲟鱼片烟熏工艺优化及风味物质分析[J].肉类研究,2016,30(10):1-6.
		干炸多春鱼	≤5 (µg/kg)	福建省	0.41mg/kg	2011-2014	戴明.皂化提取-高效液相色谱荧光法测定油炸食品中5种多环芳烃[J].分析试验室,2014,33(09):1038-1042.
		湘西腊肉（农家）	≤5 (µg/kg)	湖南省	1.53µg/kg	2013-2015	罗青雯,周辉,刘成国,娄爱华,钟昳茹.湖南湘西腊肉品质调查与分析研究[J].农产品加工,2015(05):49-52+56.
		湘西腊肉（小作坊）	≤5 (µg/kg)	湖南省	5.21µg/kg	2013-2015	罗青雯,周辉,刘成国,娄爱华,钟昳茹.湖南湘西腊肉品质调查与分析研究[J].农产品加工,2015(05):49-52+56.
		湘西腊肉（工厂）	≤5 (µg/kg)	湖南省	3.47µg/kg	2013-2015	罗青雯,周辉,刘成国,娄爱华,钟昳茹.湖南湘西腊肉品质调查与分析研究[J].农产品加工,2015(05):49-52+56.
		腊肉（电烤）	≤5 (µg/kg)	广东省广州市	ND	2014	仓伟贺. 烧烤肉制品中3，4-苯并(a)芘的检测分析研究[D].仲恺农业工程学院,2015.
		烟熏腊肉	≤5 (µg/kg)	四川省达州市	0.26µg/kg	2020	刘孝英,王毅.全自动固相萃取-高效液相色谱法测定熏烤肉制品中苯并(a)芘含量[J].肉类研究,2020,34(03):63-67.
		烟熏腊肉	≤5 (µg/kg)	四川省达州市	0.95µg/kg	2020	刘孝英,王毅.全自动固相萃取-高效液相色谱法测定熏烤肉制品中苯并(a)芘含量[J].肉类研究,2020,34(03):63-67.
		烟熏腊肉	≤5 (µg/kg)	四川省达州市	0.15µg/kg	2020	刘孝英,王毅.全自动固相萃取-高效液相色谱法测定熏烤肉制品中苯并(a)芘含量[J].肉类研究,2020,34(03):63-67.
		烟熏腊肉	≤5 (µg/kg)	四川省达州市	0.16µg/kg	2020	刘孝英,王毅.全自动固相萃取-高效液相色谱法测定熏烤肉制品中苯并(a)芘含量[J].肉类研究,2020,34(03):63-67.
		烟熏腊肉	≤5 (µg/kg)	四川省达州市	ND	2020	刘孝英,王毅.全自动固相萃取-高效液相色谱法测定熏烤肉制品中苯并(a)芘含量[J].肉类研究,2020,34(03):63-67.
		烟熏腊肉	≤5 (µg/kg)	四川省达州市	ND	2020	刘孝英,王毅.全自动固相萃取-高效液相色谱法测定熏烤肉制品中苯并(a)芘含量[J].肉类研究,2020,34(03):63-67.
		烟熏腊肠	≤5 (µg/kg)	四川省达州市	0.61µg/kg	2020	刘孝英,王毅.全自动固相萃取-高效液相色谱法测定熏烤肉制品中苯并(a)芘含量[J].肉类研究,2020,34(03):63-67.
		烟熏腊肠	≤5 (µg/kg)	四川省达州市	0.29µg/kg	2020	刘孝英,王毅.全自动固相萃取-高效液相色谱法测定熏烤肉制品中苯并(a)芘含量[J].肉类研究,2020,34(03):63-67.
		烟熏腊肠	≤5 (µg/kg)	四川省达州市	ND	2020	刘孝英,王毅.全自动固相萃取-高效液相色谱法测定熏烤肉制品中苯并(a)芘含量[J].肉类研究,2020,34(03):63-67.
		烟熏腊肠	≤5 (µg/kg)	四川省达州市	0.17µg/kg	2020	刘孝英,王毅.全自动固相萃取-高效液相色谱法测定熏烤肉制品中苯并(a)芘含量[J].肉类研究,2020,34(03):63-67.
		烟熏腊肠	≤5 (µg/kg)	四川省达州市	ND	2020	刘孝英,王毅.全自动固相萃取-高效液相色谱法测定熏烤肉制品中苯并(a)芘含量[J].肉类研究,2020,34(03):63-67.
		烟熏腊肠	≤5 (µg/kg)	四川省达州市	ND	2020	刘孝英,王毅.全自动固相萃取-高效液相色谱法测定熏烤肉制品中苯并(a)芘含量[J].肉类研究,2020,34(03):63-67.
		烤肠	≤5 (µg/kg)	湖北省武汉市	ND	2016	童圆,彭西甜,龚艳,韩雅荃,吕江潮,冯钰锜.固相萃取-高效液相色谱-荧光法测定方便面和烤肠中的苯并[a]芘[J].分析科学学报,2017,33(04):450-454.
		炸排骨	≤5 (µg/kg)	福建省	0.78mg/kg	2011-2014	戴明.皂化提取-高效液相色谱荧光法测定油炸食品中5种多环芳烃[J].分析试验室,2014,33(09):1038-1042.
		烤排骨（食堂）	≤5 (µg/kg)	西南大学(重庆市）	1.63µg/kg	2009	张巧英,张龙杰,唐晓渝,刘明芳,刘敏华.某大学及周边烤炸食品中亚硝酸盐和苯并芘监测[J].现代预防医学,2010,37(08):1435-1437+1440.
		烤豆干（摊贩）	≤5 (µg/kg)	西南大学(重庆市）	ND	2009	张巧英,张龙杰,唐晓渝,刘明芳,刘敏华.某大学及周边烤炸食品中亚硝酸盐和苯并芘监测[J].现代预防医学,2010,37(08):1435-1437+1440.
		烤豆干（摊贩）	≤5 (µg/kg)	西南大学(重庆市）	0.45µg/kg	2009	张巧英,张龙杰,唐晓渝,刘明芳,刘敏华.某大学及周边烤炸食品中亚硝酸盐和苯并芘监测[J].现代预防医学,2010,37(08):1435-1437+1440.
		烤豆干（摊贩）	≤5 (µg/kg)	西南大学(重庆市）	7.67µg/kg	2009	张巧英,张龙杰,唐晓渝,刘明芳,刘敏华.某大学及周边烤炸食品中亚硝酸盐和苯并芘监测[J].现代预防医学,2010,37(08):1435-1437+1440.
		烤豆干（食堂）	≤5 (µg/kg)	西南大学(重庆市）	5.08µg/kg	2009	张巧英,张龙杰,唐晓渝,刘明芳,刘敏华.某大学及周边烤炸食品中亚硝酸盐和苯并芘监测[J].现代预防医学,2010,37(08):1435-1437+1440.
		炸土豆（摊贩）	≤5 (µg/kg)	西南大学(重庆市）	0.45µg/kg	2009	张巧英,张龙杰,唐晓渝,刘明芳,刘敏华.某大学及周边烤炸食品中亚硝酸盐和苯并芘监测[J].现代预防医学,2010,37(08):1435-1437+1440.
		炸土豆（摊贩）	≤5 (µg/kg)	西南大学(重庆市）	0.13µg/kg	2009	张巧英,张龙杰,唐晓渝,刘明芳,刘敏华.某大学及周边烤炸食品中亚硝酸盐和苯并芘监测[J].现代预防医学,2010,37(08):1435-1437+1440.
		炸土豆（摊贩）	≤5 (µg/kg)	西南大学(重庆市）	14.06µg/kg	2009	张巧英,张龙杰,唐晓渝,刘明芳,刘敏华.某大学及周边烤炸食品中亚硝酸盐和苯并芘监测[J].现代预防医学,2010,37(08):1435-1437+1440.
		炸土豆（食堂）	≤5 (µg/kg)	西南大学(重庆市）	2.43µg/kg	2009	张巧英,张龙杰,唐晓渝,刘明芳,刘敏华.某大学及周边烤炸食品中亚硝酸盐和苯并芘监测[J].现代预防医学,2010,37(08):1435-1437+1440.
		炸土豆（食堂）	≤5 (µg/kg)	西南大学(重庆市）	5.98µg/kg	2009	张巧英,张龙杰,唐晓渝,刘明芳,刘敏华.某大学及周边烤炸食品中亚硝酸盐和苯并芘监测[J].现代预防医学,2010,37(08):1435-1437+1440.
		烤金针菇（摊贩）	≤5 (µg/kg)	西南大学(重庆市）	1.48µg/kg	2009	张巧英,张龙杰,唐晓渝,刘明芳,刘敏华.某大学及周边烤炸食品中亚硝酸盐和苯并芘监测[J].现代预防医学,2010,37(08):1435-1437+1440.
		烤金针菇（摊贩）	≤5 (µg/kg)	西南大学(重庆市）	1.85µg/kg	2009	张巧英,张龙杰,唐晓渝,刘明芳,刘敏华.某大学及周边烤炸食品中亚硝酸盐和苯并芘监测[J].现代预防医学,2010,37(08):1435-1437+1440.
		烤金针菇（摊贩）	≤5 (µg/kg)	西南大学(重庆市）	8.98µg/kg	2009	张巧英,张龙杰,唐晓渝,刘明芳,刘敏华.某大学及周边烤炸食品中亚硝酸盐和苯并芘监测[J].现代预防医学,2010,37(08):1435-1437+1440.
		油炸面食	≤5 (µg/kg)	山东省潍坊市	0.05-0.81µg/kg	2014	邵建波,马淑青,王丹.潍坊市售植物油和油炸面食中苯并芘含量调查[J].中国城乡企业卫生,2016,31(01):45-47.
		方便面	≤5 (µg/kg)	湖北省武汉市	ND	2016	童圆,彭西甜,龚艳,韩雅荃,吕江潮,冯钰锜.固相萃取-高效液相色谱-荧光法测定方便面和烤肠中的苯并[a]芘[J].分析科学学报,2017,33(04):450-454.
		海鲜方便面	≤5 (µg/kg)	福建省	0.80mg/kg	2011-2014	戴明.皂化提取-高效液相色谱荧光法测定油炸食品中5种多环芳烃[J].分析试验室,2014,33(09):1038-1042.
		牛肉方便面	≤5 (µg/kg)	福建省	0.32mg/kg	2011-2014	戴明.皂化提取-高效液相色谱荧光法测定油炸食品中5种多环芳烃[J].分析试验室,2014,33(09):1038-1042.
		排骨方便面	≤5 (µg/kg)	福建省	0.55mg/kg	2011-2014	戴明.皂化提取-高效液相色谱荧光法测定油炸食品中5种多环芳烃[J].分析试验室,2014,33(09):1038-1042.
		炸薯条	≤5 (µg/kg)	福建省	0.27mg/kg	2011-2014	戴明.皂化提取-高效液相色谱荧光法测定油炸食品中5种多环芳烃[J].分析试验室,2014,33(09):1038-1042.
		油炸麻球	≤5 (µg/kg)	福建省	0.48mg/kg	2011-2014	戴明.皂化提取-高效液相色谱荧光法测定油炸食品中5种多环芳烃[J].分析试验室,2014,33(09):1038-1042.
		油条	≤5 (µg/kg)	福建省	0.41mg/kg	2011-2014	戴明.皂化提取-高效液相色谱荧光法测定油炸食品中5种多环芳烃[J].分析试验室,2014,33(09):1038-1042.
		炸油饼	≤5 (µg/kg)	福建省	0.34mg/kg	2011-2014	戴明.皂化提取-高效液相色谱荧光法测定油炸食品中5种多环芳烃[J].分析试验室,2014,33(09):1038-1042.
		炸油饼（摊贩）	≤5 (µg/kg)	西南大学(重庆市）	0.54µg/kg	2009	张巧英,张龙杰,唐晓渝,刘明芳,刘敏华.某大学及周边烤炸食品中亚硝酸盐和苯并芘监测[J].现代预防医学,2010,37(08):1435-1437+1440.
		炸油饼（摊贩）	≤5 (µg/kg)	西南大学(重庆市）	ND	2009	张巧英,张龙杰,唐晓渝,刘明芳,刘敏华.某大学及周边烤炸食品中亚硝酸盐和苯并芘监测[J].现代预防医学,2010,37(08):1435-1437+1440.
		炸油饼（食堂）	≤5 (µg/kg)	西南大学(重庆市）	1.41µg/kg	2009	张巧英,张龙杰,唐晓渝,刘明芳,刘敏华.某大学及周边烤炸食品中亚硝酸盐和苯并芘监测[J].现代预防医学,2010,37(08):1435-1437+1440.
		炸油饼（食堂）	≤5 (µg/kg)	西南大学(重庆市）	2.05µg/kg	2009	张巧英,张龙杰,唐晓渝,刘明芳,刘敏华.某大学及周边烤炸食品中亚硝酸盐和苯并芘监测[J].现代预防医学,2010,37(08):1435-1437+1440.
		油炸食品	-	贵州省贵阳市	1.04-5.08µg/kg	2007	杨占南,彭全材,罗世琼,曲明忻,余正文,张明时.贵阳市油炸食品中苯并芘的测定及其安全评价[J].食品科学,2008(10):449-452.
		包菜	-	福建省厦门市	ND	2012	吴敏,李政,黎翠玉,杨黎忠,徐敦明,周昱.固相萃取高效液相色谱荧光检测法联合测定食品中苯并(a)芘[J].食品安全质量检测学报,2012,3(02):82-88.
		茶叶	-	福建省厦门市	ND	2012	吴敏,李政,黎翠玉,杨黎忠,徐敦明,周昱.固相萃取高效液相色谱荧光检测法联合测定食品中苯并(a)芘[J].食品安全质量检测学报,2012,3(02):82-88.
		食用玫瑰花	-	云南省安宁市	0.007mg/kg	2013	刘华戎,付晓萍,董文明.固相萃取-高效液相色谱法测定食用玫瑰中苯并(a)芘残留[J].食品工业,2013,34(11):236-239.
		食用玫瑰花	-	云南省安宁市	0.009mg/kg	2013	刘华戎,付晓萍,董文明.固相萃取-高效液相色谱法测定食用玫瑰中苯并(a)芘残留[J].食品工业,2013,34(11):236-239.
		饮用水	-	福建省厦门市	ND	2012	吴敏,李政,黎翠玉,杨黎忠,徐敦明,周昱.固相萃取高效液相色谱荧光检测法联合测定食品中苯并(a)芘[J].食品安全质量检测学报,2012,3(02):82-88.
		婴幼儿奶粉	≤1.0 (EU standard)	浙江省杭州市	<0.1-0.25µg/kg	2020	吴平谷,胡争艳,王立媛,王天娇,马冰洁,邹艳,张念华.婴幼儿奶粉中苯并[a]芘检测技术研究及含量调查[J].卫生研究,2020,49(01):103-106.
		北京烤鸭	≤1.0 (EU standard)	北京市	0.16-1.30µg/kg	1986	杨貌端，杜学勤.北京烤鸭中3，4-苯并芘含量调查报告[J]食品科学1986（07）：40-41
		蛏 子	≤2 (EU standard)	大连市	1.817µg/kg	2013	刘晓晨,齐琳,杨波,苏丹,李发胜,刘辉.大连地区6种贝类体内苯并(a)芘和3-羟基苯并芘含量测定[J].中国卫生检验杂志,2013,23(05):1243-1244+1247.
		扇 贝	≤2 (EU standard)	大连市	0.9864µg/kg	2013	刘晓晨,齐琳,杨波,苏丹,李发胜,刘辉.大连地区6种贝类体内苯并(a)芘和3-羟基苯并芘含量测定[J].中国卫生检验杂志,2013,23(05):1243-1244+1247.
		花蚬子	≤2 (EU standard)	大连市	1.615µg/kg	2013	刘晓晨,齐琳,杨波,苏丹,李发胜,刘辉.大连地区6种贝类体内苯并(a)芘和3-羟基苯并芘含量测定[J].中国卫生检验杂志,2013,23(05):1243-1244+1247.
		白蚬子	≤2 (EU standard)	大连市	1.296µg/kg	2013	刘晓晨,齐琳,杨波,苏丹,李发胜,刘辉.大连地区6种贝类体内苯并(a)芘和3-羟基苯并芘含量测定[J].中国卫生检验杂志,2013,23(05):1243-1244+1247.
		海虹	≤2 (EU standard)	大连市	1.181µg/kg	2013	刘晓晨,齐琳,杨波,苏丹,李发胜,刘辉.大连地区6种贝类体内苯并(a)芘和3-羟基苯并芘含量测定[J].中国卫生检验杂志,2013,23(05):1243-1244+1247.
		毛蛤	≤2 (EU standard)	大连市	1.183µg/kg	2013	刘晓晨,齐琳,杨波,苏丹,李发胜,刘辉.大连地区6种贝类体内苯并(a)芘和3-羟基苯并芘含量测定[J].中国卫生检验杂志,2013,23(05):1243-1244+1247.
		花生仁	-	河北省	4.36µg/kg	2019	张勇,赵江涛,兰志合,张占洪,徐黎涛.整粒焙炒制取低含量苯并芘浓香花生油的研究与应用[J].食品安全导刊,2019(36):68-69.
		花生仁	-	陕西省西安市	4.36µg/kg	2019	杨敏,杜宣利,杨帆,姚敏.浓香花生油品质控制关键技术的研究[J].粮食与食品工业,2019,26(06):20-23.
		炒制坚果	-	福建省宁德市	0.5-2.3µg/kg	2018	]陶华平.固相萃取-高效液相色谱荧光法测定炒制坚果中苯并(a)芘残留量[J].福建农业科技,2018(06):36-39.
		棉籽	-	威县	0.69µg/kg	2016	张杏敏,宋伟光,陈运霞,王成涛,钱建瑞.棉籽及棉籽油中苯并芘的来源研究[J].中国油脂,2017,42(05):100-102.
		棉籽	-	威县	0.80µg/kg	2016	张杏敏,宋伟光,陈运霞,王成涛,钱建瑞.棉籽及棉籽油中苯并芘的来源研究[J].中国油脂,2017,42(05):100-102.
		棉籽	-	广宗	0.90µg/kg	2016	张杏敏,宋伟光,陈运霞,王成涛,钱建瑞.棉籽及棉籽油中苯并芘的来源研究[J].中国油脂,2017,42(05):100-102.
		棉籽	-	巨野	0.40µg/kg	2016	张杏敏,宋伟光,陈运霞,王成涛,钱建瑞.棉籽及棉籽油中苯并芘的来源研究[J].中国油脂,2017,42(05):100-102.
		棉籽	-	冀州	0.80µg/kg	2016	张杏敏,宋伟光,陈运霞,王成涛,钱建瑞.棉籽及棉籽油中苯并芘的来源研究[J].中国油脂,2017,42(05):100-102.
		棉籽	-	冀州	0.40µg/kg	2016	张杏敏,宋伟光,陈运霞,王成涛,钱建瑞.棉籽及棉籽油中苯并芘的来源研究[J].中国油脂,2017,42(05):100-102.
		棉籽	-	武城	0.41µg/kg	2016	张杏敏,宋伟光,陈运霞,王成涛,钱建瑞.棉籽及棉籽油中苯并芘的来源研究[J].中国油脂,2017,42(05):100-102.
		棉籽	-	临西	0.43µg/kg	2016	张杏敏,宋伟光,陈运霞,王成涛,钱建瑞.棉籽及棉籽油中苯并芘的来源研究[J].中国油脂,2017,42(05):100-102.
		棉籽	-	临清	0.30µg/kg	2016	张杏敏,宋伟光,陈运霞,王成涛,钱建瑞.棉籽及棉籽油中苯并芘的来源研究[J].中国油脂,2017,42(05):100-102.
		棉籽	-	邱县	0.60µg/kg	2016	张杏敏,宋伟光,陈运霞,王成涛,钱建瑞.棉籽及棉籽油中苯并芘的来源研究[J].中国油脂,2017,42(05):100-102.
		棉籽	-	新疆石河子	0.80µg/kg	2016	张杏敏,宋伟光,陈运霞,王成涛,钱建瑞.棉籽及棉籽油中苯并芘的来源研究[J].中国油脂,2017,42(05):100-102.
		棉籽	-	新疆石河子	1.10µg/kg	2016	张杏敏,宋伟光,陈运霞,王成涛,钱建瑞.棉籽及棉籽油中苯并芘的来源研究[J].中国油脂,2017,42(05):100-102.
		棉籽	-	新疆喀什	0.60µg/kg	2016	张杏敏,宋伟光,陈运霞,王成涛,钱建瑞.棉籽及棉籽油中苯并芘的来源研究[J].中国油脂,2017,42(05):100-102.
		棉籽	-	新疆喀什	0.50µg/kg	2016	张杏敏,宋伟光,陈运霞,王成涛,钱建瑞.棉籽及棉籽油中苯并芘的来源研究[J].中国油脂,2017,42(05):100-102.
		棉籽	-	新疆玛纳斯	1.00µg/kg	2016	张杏敏,宋伟光,陈运霞,王成涛,钱建瑞.棉籽及棉籽油中苯并芘的来源研究[J].中国油脂,2017,42(05):100-102.
		棉籽	-	新疆玛纳斯	0.50µg/kg	2016	张杏敏,宋伟光,陈运霞,王成涛,钱建瑞.棉籽及棉籽油中苯并芘的来源研究[J].中国油脂,2017,42(05):100-102.
		棉籽	-	新疆阿克苏	0.70µg/kg	2016	张杏敏,宋伟光,陈运霞,王成涛,钱建瑞.棉籽及棉籽油中苯并芘的来源研究[J].中国油脂,2017,42(05):100-102.
		棉籽	-	新疆阿克苏	0.90µg/kg	2016	张杏敏,宋伟光,陈运霞,王成涛,钱建瑞.棉籽及棉籽油中苯并芘的来源研究[J].中国油脂,2017,42(05):100-102.
		棉籽	-	新疆库尔勒	0.80µg/kg	2016	张杏敏,宋伟光,陈运霞,王成涛,钱建瑞.棉籽及棉籽油中苯并芘的来源研究[J].中国油脂,2017,42(05):100-102.
		棉籽	-	新疆克拉玛依	1.30µg/kg	2016	张杏敏,宋伟光,陈运霞,王成涛,钱建瑞.棉籽及棉籽油中苯并芘的来源研究[J].中国油脂,2017,42(05):100-102.
		黑参	-	-	0.232-0.244µg/kg	-	郭航宏,王雪丹,张念洁,陶晓杰.FID-HPLC法测定黑参中的苯并[a]芘的含量[J].现代食品,2018(05):78-79+85.
Nitrite		rassica rapa var. chinensis	≤4 (mg/kg)	云南省昆明市	1.09mg/kg	2020	吴文彬,谢磊磊,李理,彭莉.昆明呈贡新鲜及加工蔬菜中亚硝酸盐含量变化[J].食品工业,2020,41(05):203-206.
		cauliflower	≤4 (mg/kg)	云南省昆明市	0.232mg/kg	2020	吴文彬,谢磊磊,李理,彭莉.昆明呈贡新鲜及加工蔬菜中亚硝酸盐含量变化[J].食品工业,2020,41(05):203-206.
		celery	≤4 (mg/kg)	山西省	4.13mg/kg	2020	郭艳,武钰茹,李威伟,朱迎春.不同贮藏温度及时间对3种菜肴中亚硝酸盐含量的影响[J].中国酿造,2020,39(04):181-184.
		chinese cabbage（average value）	≤4 (mg/kg)	贵州省安顺市	2.24mg/kg	2017	滕飞龙,李燕飞.安顺市10种蔬菜中亚硝酸盐含量的测定与评价[J].园艺与种苗,2017(10):31-33.
		lettuce（average value）	≤4 (mg/kg)	贵州省安顺市	2.85mg/kg	2017	滕飞龙,李燕飞.安顺市10种蔬菜中亚硝酸盐含量的测定与评价[J].园艺与种苗,2017(10):31-33.
		potato（average value）	≤4 (mg/kg)	贵州省安顺市	0.93mg/kg	2017	滕飞龙,李燕飞.安顺市10种蔬菜中亚硝酸盐含量的测定与评价[J].园艺与种苗,2017(10):31-33.
		white radish（average value）	≤4 (mg/kg)	贵州省安顺市	1.16mg/kg	2017	滕飞龙,李燕飞.安顺市10种蔬菜中亚硝酸盐含量的测定与评价[J].园艺与种苗,2017(10):31-33.
		eggplant（average value）	≤4 (mg/kg)	贵州省安顺市	1.47mg/kg	2017	滕飞龙,李燕飞.安顺市10种蔬菜中亚硝酸盐含量的测定与评价[J].园艺与种苗,2017(10):31-33.
		tomato（average value）	≤4 (mg/kg)	贵州省安顺市	1.26mg/kg	2017	滕飞龙,李燕飞.安顺市10种蔬菜中亚硝酸盐含量的测定与评价[J].园艺与种苗,2017(10):31-33.
		zucchini（average value）	≤4 (mg/kg)	贵州省安顺市	0.32mg/kg	2017	滕飞龙,李燕飞.安顺市10种蔬菜中亚硝酸盐含量的测定与评价[J].园艺与种苗,2017(10):31-33.
		cucumber（average value）	≤4 (mg/kg)	贵州省安顺市	0.29mg/kg	2017	滕飞龙,李燕飞.安顺市10种蔬菜中亚硝酸盐含量的测定与评价[J].园艺与种苗,2017(10):31-33.
		shallot（average value）	≤4 (mg/kg)	贵州省安顺市	0.17mg/kg	2017	滕飞龙,李燕飞.安顺市10种蔬菜中亚硝酸盐含量的测定与评价[J].园艺与种苗,2017(10):31-33.
		garlic（average value）	≤4 (mg/kg)	贵州省安顺市	0.23mg/kg	2017	滕飞龙,李燕飞.安顺市10种蔬菜中亚硝酸盐含量的测定与评价[J].园艺与种苗,2017(10):31-33.
		coriander（average value）	≤4 (mg/kg)	内蒙古呼市	1.37mg/kg	2019	聂奇森.市售食品亚硝酸盐含量测定及食用卫生评价[J].中国盐业,2019(06):34-37.
		crowndaisy chrysanthemum stem and leaf（average value）	≤4 (mg/kg)	内蒙古呼市	1.35mg/kg	2019	聂奇森.市售食品亚硝酸盐含量测定及食用卫生评价[J].中国盐业,2019(06):34-37.
		celery（average value）	≤4 (mg/kg)	内蒙古呼市	1.32mg/kg	2019	聂奇森.市售食品亚硝酸盐含量测定及食用卫生评价[J].中国盐业,2019(06):34-37.
		mung bean sprout（average value）	≤4 (mg/kg)	内蒙古呼市	0.21mg/kg	2019	聂奇森.市售食品亚硝酸盐含量测定及食用卫生评价[J].中国盐业,2019(06):34-37.
		cabbage（average value）	≤4 (mg/kg)	内蒙古呼市	0.51mg/kg	2019	聂奇森.市售食品亚硝酸盐含量测定及食用卫生评价[J].中国盐业,2019(06):34-37.
		cabbage（average value）	≤4 (mg/kg)	内蒙古呼市	0.25mg/kg	2019	聂奇森.市售食品亚硝酸盐含量测定及食用卫生评价[J].中国盐业,2019(06):34-37.
		tomato（average value）	≤4 (mg/kg)	内蒙古呼市	0.45mg/kg	2019	聂奇森.市售食品亚硝酸盐含量测定及食用卫生评价[J].中国盐业,2019(06):34-37.
		green leafy vegetables（average value）	≤4 (mg/kg)	内蒙古呼市	1.35mg/kg	2019	聂奇森.市售食品亚硝酸盐含量测定及食用卫生评价[J].中国盐业,2019(06):34-37.
		eggplants（average value）	≤4 (mg/kg)	内蒙古呼市	0.48mg/kg	2019	聂奇森.市售食品亚硝酸盐含量测定及食用卫生评价[J].中国盐业,2019(06):34-37.
		cabbages（average value）	≤4 (mg/kg)	内蒙古呼市	0.53mg/kg	2019	聂奇森.市售食品亚硝酸盐含量测定及食用卫生评价[J].中国盐业,2019(06):34-37.
		onions and garlics（average value）	≤4 (mg/kg)	内蒙古呼市	0.27mg/kg	2019	聂奇森.市售食品亚硝酸盐含量测定及食用卫生评价[J].中国盐业,2019(06):34-37.
		beans（average value）	≤4 (mg/kg)	内蒙古呼市	0.19mg/kg	2019	聂奇森.市售食品亚硝酸盐含量测定及食用卫生评价[J].中国盐业,2019(06):34-37.
		cucurbits （average value）	≤4 (mg/kg)	内蒙古呼市	0.50mg/kg	2019	聂奇森.市售食品亚硝酸盐含量测定及食用卫生评价[J].中国盐业,2019(06):34-37.
		root vegetable（average value）	≤4 (mg/kg)	内蒙古呼市	0.23mg/kg	2019	聂奇森.市售食品亚硝酸盐含量测定及食用卫生评价[J].中国盐业,2019(06):34-37.
		red pepper	≤4 (mg/kg)	广西	0.510mg/kg	2011	余俊华,陈福北,周立邦.几种蔬菜中亚硝酸盐含量的测定[J].化工技术与开发,2011,40(06):41-42+63.
		eggplant	≤4 (mg/kg)	广西	1.365mg/kg	2011	余俊华,陈福北,周立邦.几种蔬菜中亚硝酸盐含量的测定[J].化工技术与开发,2011,40(06):41-42+63.
		coriander	≤4 (mg/kg)	广西	0.550mg/kg	2011	余俊华,陈福北,周立邦.几种蔬菜中亚硝酸盐含量的测定[J].化工技术与开发,2011,40(06):41-42+63.
		welsh onion	≤4 (mg/kg)	广西	0.089mg/kg	2011	余俊华,陈福北,周立邦.几种蔬菜中亚硝酸盐含量的测定[J].化工技术与开发,2011,40(06):41-42+63.
		perilla	≤4 (mg/kg)	广西	0.160mg/kg	2011	余俊华,陈福北,周立邦.几种蔬菜中亚硝酸盐含量的测定[J].化工技术与开发,2011,40(06):41-42+63.
		ginger	≤4 (mg/kg)	广西	0.160mg/kg	2011	余俊华,陈福北,周立邦.几种蔬菜中亚硝酸盐含量的测定[J].化工技术与开发,2011,40(06):41-42+63.
		bulb of garlic	≤4 (mg/kg)	广西	0.160mg/kg	2011	余俊华,陈福北,周立邦.几种蔬菜中亚硝酸盐含量的测定[J].化工技术与开发,2011,40(06):41-42+63.
		potato	≤4 (mg/kg)	广西	0.510mg/kg	2011	余俊华,陈福北,周立邦.几种蔬菜中亚硝酸盐含量的测定[J].化工技术与开发,2011,40(06):41-42+63.
		potato（storage day at room temperature after cooking）	≤20 (mg/kg)	天津	7.50mg/kg	2019	应小川,窦艳君,刘云飞,黄亚冬,孟繁盛.烹饪蔬菜亚硝酸盐含量的比较分析[J].农产品加工,2019(24):59-61+68.
		potato（storage at room temperature for the second day after cooking）	≤20 (mg/kg)	天津	10.63mg/kg	2019	应小川,窦艳君,刘云飞,黄亚冬,孟繁盛.烹饪蔬菜亚硝酸盐含量的比较分析[J].农产品加工,2019(24):59-61+68.
		potato（storage at room temperature for the third day after cooking）	≤20 (mg/kg)	天津	31mg/kg.50	2019	应小川,窦艳君,刘云飞,黄亚冬,孟繁盛.烹饪蔬菜亚硝酸盐含量的比较分析[J].农产品加工,2019(24):59-61+68.
		potato（the second day of storage without preservation at low temperature after cooking）	≤20 (mg/kg)	天津	1.88mg/kg	2019	应小川,窦艳君,刘云飞,黄亚冬,孟繁盛.烹饪蔬菜亚硝酸盐含量的比较分析[J].农产品加工,2019(24):59-61+68.
		potato（the third day of storage without preservation at low temperature after cooking）	≤20 (mg/kg)	天津	1.04mg/kg	2019	应小川,窦艳君,刘云飞,黄亚冬,孟繁盛.烹饪蔬菜亚硝酸盐含量的比较分析[J].农产品加工,2019(24):59-61+68.
		potato（cold storage after cooking for the second day）	≤20 (mg/kg)	天津	2.29mg/kg	2019	应小川,窦艳君,刘云飞,黄亚冬,孟繁盛.烹饪蔬菜亚硝酸盐含量的比较分析[J].农产品加工,2019(24):59-61+68.
		potato（cold storage after cooking for the third day）	≤20 (mg/kg)	天津	2.71mg/kg	2019	应小川,窦艳君,刘云飞,黄亚冬,孟繁盛.烹饪蔬菜亚硝酸盐含量的比较分析[J].农产品加工,2019(24):59-61+68.
		carrot	≤4 (mg/kg)	广西	1.365mg/kg	2011	余俊华,陈福北,周立邦.几种蔬菜中亚硝酸盐含量的测定[J].化工技术与开发,2011,40(06):41-42+63.
		soya bean sprouts	≤4 (mg/kg)	广西	0.160mg/kg	2011	余俊华,陈福北,周立邦.几种蔬菜中亚硝酸盐含量的测定[J].化工技术与开发,2011,40(06):41-42+63.
		chinese cabbage（20 days in winter）	≤20 (mg/kg)	辽宁省沈阳市	0.14~1.32mg/kg	2014	李晶,牛丽凤,李景辉,詹杰,刘娜.北方冬贮蔬菜及速冻食品亚硝酸盐含量研究[J].预防医学论坛,2016,22(01):64-65+70.
		chinese cabbage（50 days in winter）	≤20 (mg/kg)	辽宁省沈阳市	0.31~1.25mg/kg	2014	李晶,牛丽凤,李景辉,詹杰,刘娜.北方冬贮蔬菜及速冻食品亚硝酸盐含量研究[J].预防医学论坛,2016,22(01):64-65+70.
		chinese cabbage（storage day at room temperature after cooking）	≤20 (mg/kg)	天津	1.46mg/kg	2019	应小川,窦艳君,刘云飞,黄亚冬,孟繁盛.烹饪蔬菜亚硝酸盐含量的比较分析[J].农产品加工,2019(24):59-61+68.
		chinese cabbage（storage at room temperature for the second day after cooking）	≤20 (mg/kg)	天津	9.42mg/kg	2019	应小川,窦艳君,刘云飞,黄亚冬,孟繁盛.烹饪蔬菜亚硝酸盐含量的比较分析[J].农产品加工,2019(24):59-61+68.
		chinese cabbage（storage at room temperature for the third day after cooking）	≤20 (mg/kg)	天津	129.33mg/kg	2019	应小川,窦艳君,刘云飞,黄亚冬,孟繁盛.烹饪蔬菜亚硝酸盐含量的比较分析[J].农产品加工,2019(24):59-61+68.
		chinese cabbage（the second day of storage without preservation at low temperature after cooking）	≤20 (mg/kg)	天津	0.20mg/kg	2019	应小川,窦艳君,刘云飞,黄亚冬,孟繁盛.烹饪蔬菜亚硝酸盐含量的比较分析[J].农产品加工,2019(24):59-61+68.
		chinese cabbage（the third day of storage without preservation at low temperature after cooking）	≤20 (mg/kg)	天津	3.13mg/kg	2019	应小川,窦艳君,刘云飞,黄亚冬,孟繁盛.烹饪蔬菜亚硝酸盐含量的比较分析[J].农产品加工,2019(24):59-61+68.
		chinese cabbage（cold storage after cooking for the second day）	≤20 (mg/kg)	天津	1.67mg/kg	2019	应小川,窦艳君,刘云飞,黄亚冬,孟繁盛.烹饪蔬菜亚硝酸盐含量的比较分析[J].农产品加工,2019(24):59-61+68.
		chinese cabbage（cold storage after cooking for the third day）	≤20 (mg/kg)	天津	1.46mg/kg	2019	应小川,窦艳君,刘云飞,黄亚冬,孟繁盛.烹饪蔬菜亚硝酸盐含量的比较分析[J].农产品加工,2019(24):59-61+68.
		radish (20 days in winter）	≤20 (mg/kg)	辽宁省沈阳市	0.47~1.10mg/kg	2014	李晶,牛丽凤,李景辉,詹杰,刘娜.北方冬贮蔬菜及速冻食品亚硝酸盐含量研究[J].预防医学论坛,2016,22(01):64-65+70.
		radish (50 days in winter）	≤20 (mg/kg)	辽宁省沈阳市	0.39~1.36mg/kg	2014	李晶,牛丽凤,李景辉,詹杰,刘娜.北方冬贮蔬菜及速冻食品亚硝酸盐含量研究[J].预防医学论坛,2016,22(01):64-65+70.
		toona sinensis(a. juss.) roem.	≤20 (mg/kg)	河北省	1290.60mg/kg	2019	吴兴雨,雷蕾,曹阔,孙丰梅.烹调方法和贮藏方式对香椿和圆生菜中亚硝酸盐含量的影响[J].河北北方学院学报(自然科学版),2019,35(11):40-45.
		fried Toona sinensis	≤20 (mg/kg)	河北省	453.32mg/kg	2019	吴兴雨,雷蕾,曹阔,孙丰梅.烹调方法和贮藏方式对香椿和圆生菜中亚硝酸盐含量的影响[J].河北北方学院学报(自然科学版),2019,35(11):40-45.
		cooled Toona sinensis	≤20 (mg/kg)	河北省	94.75mg/kg	2019	吴兴雨,雷蕾,曹阔,孙丰梅.烹调方法和贮藏方式对香椿和圆生菜中亚硝酸盐含量的影响[J].河北北方学院学报(自然科学版),2019,35(11):40-45.
		cooled Toona sinensis（blanching）	≤20 (mg/kg)	河北省	20.50mg/kg	2019	吴兴雨,雷蕾,曹阔,孙丰梅.烹调方法和贮藏方式对香椿和圆生菜中亚硝酸盐含量的影响[J].河北北方学院学报(自然科学版),2019,35(11):40-45.
		prunus campanulata mume（freshness）	≤20 (mg/kg)	广东省惠州市	0.37mg/kg	2018	朱文娟,翁嘉,陈文财,梁家虹,叶文芳,黄秀丽.惠州梅菜中亚硝酸盐含量的研究[J].中国农学通报,2020,36(04):151-155.
		cucumber（storage day at room temperature after cooking）	≤20 (mg/kg)	天津	2.50mg/kg	2019	应小川,窦艳君,刘云飞,黄亚冬,孟繁盛.烹饪蔬菜亚硝酸盐含量的比较分析[J].农产品加工,2019(24):59-61+68.
		cucumber（storage at room temperature for the second day after cooking）	≤20 (mg/kg)	天津	18.33mg/kg	2019	应小川,窦艳君,刘云飞,黄亚冬,孟繁盛.烹饪蔬菜亚硝酸盐含量的比较分析[J].农产品加工,2019(24):59-61+68.
		cucumber（storage at room temperature for the third day after cooking）	≤20 (mg/kg)	天津	4.88mg/kg	2019	应小川,窦艳君,刘云飞,黄亚冬,孟繁盛.烹饪蔬菜亚硝酸盐含量的比较分析[J].农产品加工,2019(24):59-61+68.
		cucumber（the second day of storage without preservation at low temperature after cooking）	≤20 (mg/kg)	天津	1.67mg/kg	2019	应小川,窦艳君,刘云飞,黄亚冬,孟繁盛.烹饪蔬菜亚硝酸盐含量的比较分析[J].农产品加工,2019(24):59-61+68.
		cucumber（the third day of storage without preservation at low temperature after cooking）	≤20 (mg/kg)	天津	1.04mg/kg	2019	应小川,窦艳君,刘云飞,黄亚冬,孟繁盛.烹饪蔬菜亚硝酸盐含量的比较分析[J].农产品加工,2019(24):59-61+68.
		cucumber（cold storage after cooking for the second day）	≤20 (mg/kg)	天津	3.54mg/kg	2019	应小川,窦艳君,刘云飞,黄亚冬,孟繁盛.烹饪蔬菜亚硝酸盐含量的比较分析[J].农产品加工,2019(24):59-61+68.
		cucumber（cold storage after cooking for the third day）	≤20 (mg/kg)	天津	2.29mg/kg	2019	应小川,窦艳君,刘云飞,黄亚冬,孟繁盛.烹饪蔬菜亚硝酸盐含量的比较分析[J].农产品加工,2019(24):59-61+68.
		pickled root vegetables（average value）	≤20 (mg/kg)	广西柳州市	0.46mg/kg	2018	陈燕飞,韦江华,邓孚鲜,何壮红,刘丽华,卢小玲,贺云发.柳州市市售常见腌制食品中亚硝酸盐含量检测及评价[J].微量元素与健康研究,2019,36(06):61-62.
		Pickled green leaves（average value）	≤20 (mg/kg)	广西柳州市	2.35mg/kg	2018	陈燕飞,韦江华,邓孚鲜,何壮红,刘丽华,卢小玲,贺云发.柳州市市售常见腌制食品中亚硝酸盐含量检测及评价[J].微量元素与健康研究,2019,36(06):61-62.
		Pickled Solanaceous Fruits（average value）	≤20 (mg/kg)	广西柳州市	0.43mg/kg	2018	陈燕飞,韦江华,邓孚鲜,何壮红,刘丽华,卢小玲,贺云发.柳州市市售常见腌制食品中亚硝酸盐含量检测及评价[J].微量元素与健康研究,2019,36(06):61-62.
		Pickled vegetables	≤20 (mg/kg)	江西省赣州市	0.23~15.68mg/kg	2018	郭家平,刘艳红.赣州市章贡区市售腌制蔬菜亚硝酸盐含量的研究[J].赣南医学院学报,2018,38(09):911-914+950.
		pickled radish	≤20 (mg/kg)	江西省赣州市	1.08~8.86mg/kg	2018	郭家平,刘艳红.赣州市章贡区市售腌制蔬菜亚硝酸盐含量的研究[J].赣南医学院学报,2018,38(09):911-914+950.
		pickled bean horn	≤20 (mg/kg)	江西省赣州市	0.48~8.25mg/kg	2018	郭家平,刘艳红.赣州市章贡区市售腌制蔬菜亚硝酸盐含量的研究[J].赣南医学院学报,2018,38(09):911-914+950.
		pickled mustard	≤20 (mg/kg)	江西省赣州市	2.32~21.26mg/kg	2018	郭家平,刘艳红.赣州市章贡区市售腌制蔬菜亚硝酸盐含量的研究[J].赣南医学院学报,2018,38(09):911-914+950.
		pickled vegetables（city）	≤20 (mg/kg)	江西省赣州市	0.23~9.51mg/kg	2018	郭家平,刘艳红.赣州市章贡区市售腌制蔬菜亚硝酸盐含量的研究[J].赣南医学院学报,2018,38(09):911-914+950.
		pickled vegetables（village）	≤20 (mg/kg)	江西省赣州市	1.57~21.26mg/kg	2018	郭家平,刘艳红.赣州市章贡区市售腌制蔬菜亚硝酸盐含量的研究[J].赣南医学院学报,2018,38(09):911-914+950.
		pickled vegetables（supermarket）	≤20 (mg/kg)	江西省赣州市	0.23~9.51mg/kg	2018	郭家平,刘艳红.赣州市章贡区市售腌制蔬菜亚硝酸盐含量的研究[J].赣南医学院学报,2018,38(09):911-914+950.
		pickled vegetables（vegetable and meat market）	≤20 (mg/kg)	江西省赣州市	1.08~21.26mg/kg	2018	郭家平,刘艳红.赣州市章贡区市售腌制蔬菜亚硝酸盐含量的研究[J].赣南医学院学报,2018,38(09):911-914+950.
		pickled vegetables（packaging）	≤20 (mg/kg)	江西省赣州市	0.48~10.24mg/kg	2018	郭家平,刘艳红.赣州市章贡区市售腌制蔬菜亚硝酸盐含量的研究[J].赣南医学院学报,2018,38(09):911-914+950.
		pickled vegetables（in bulk）	≤20 (mg/kg)	江西省赣州市	0.23~21.26mg/kg	2018	郭家平,刘艳红.赣州市章贡区市售腌制蔬菜亚硝酸盐含量的研究[J].赣南医学院学报,2018,38(09):911-914+950.
		pickled sugar garlic	≤20 (mg/kg)	河南省郑州市	9.671~7.114mg/kg	2019	贾庆超,游新侠.糖蒜腌制及亚硝酸盐变化规律研究[J].中国调味品,2020,45(05):157-162.
		pickle（average value）	≤20 (mg/kg)	贵州省	1.02~13.68mg/kg	2012-2017	周慧,马义虔,张建.市售酱腌菜和肉制品中亚硝酸盐含量测定及安全性评价[J].广州化工,2017,45(13):117-120.
		hot pickled mustard tuber（average value）	≤20 (mg/kg)	贵州省	3.85mg/kg	2012-2017	周慧,马义虔,张建.市售酱腌菜和肉制品中亚硝酸盐含量测定及安全性评价[J].广州化工,2017,45(13):117-120.
		spicy radish（average value）	≤20 (mg/kg)	贵州省	4.58mg/kg	2012-2017	周慧,马义虔,张建.市售酱腌菜和肉制品中亚硝酸盐含量测定及安全性评价[J].广州化工,2017,45(13):117-120.
		little bush redpeppor fruit（sauce、average value）	≤20 (mg/kg)	贵州省	13.68mg/kg	2012-2017	周慧,马义虔,张建.市售酱腌菜和肉制品中亚硝酸盐含量测定及安全性评价[J].广州化工,2017,45(13):117-120.
		rodchilli.（sauce、average value）	≤20 (mg/kg)	贵州省	4.37mg/kg	2012-2017	周慧,马义虔,张建.市售酱腌菜和肉制品中亚硝酸盐含量测定及安全性评价[J].广州化工,2017,45(13):117-120.
		sauerkraut fish adjuvant（average value）	≤20 (mg/kg)	贵州省	7.03mg/kg	2012-2017	周慧,马义虔,张建.市售酱腌菜和肉制品中亚硝酸盐含量测定及安全性评价[J].广州化工,2017,45(13):117-120.
		spicy vegetables（average value）	≤20 (mg/kg)	贵州省	6.12mg/kg	2012-2017	周慧,马义虔,张建.市售酱腌菜和肉制品中亚硝酸盐含量测定及安全性评价[J].广州化工,2017,45(13):117-120.
		salt vegetables of Feigu（average value）	≤20 (mg/kg)	贵州省	1.02mg/kg	2012-2017	周慧,马义虔,张建.市售酱腌菜和肉制品中亚硝酸盐含量测定及安全性评价[J].广州化工,2017,45(13):117-120.
		allium Chinense	≤20 (mg/kg)	贵州省	1.06mg/kg	2012-2017	周慧,马义虔,张建.市售酱腌菜和肉制品中亚硝酸盐含量测定及安全性评价[J].广州化工,2017,45(13):117-120.
		Sedum.k.F（sauce、average value）	≤20 (mg/kg)	贵州省	3.76mg/kg	2012-2017	周慧,马义虔,张建.市售酱腌菜和肉制品中亚硝酸盐含量测定及安全性评价[J].广州化工,2017,45(13):117-120.
		wujiang zhacai（average value）	≤20 (mg/kg)	贵州省	2.10mg/kg	2012-2017	周慧,马义虔,张建.市售酱腌菜和肉制品中亚硝酸盐含量测定及安全性评价[J].广州化工,2017,45(13):117-120.
		two thorn pepper sauce（spontaneous fermentation）	-	四川省成都市	7.81mg/kg	2019	王新惠,夏艳丽,张雅琳,潘攀,孙劲松,刘洋,肖龙泉.植物乳酸杆菌对辣椒酱品质的影响[J].中国调味品,2020,45(04):44-46+54.
		two thorn pepper sauce（lactobacillus plantarum fermentation）	-	四川省成都市	6.61mg/kg	2019	王新惠,夏艳丽,张雅琳,潘攀,孙劲松,刘洋,肖龙泉.植物乳酸杆菌对辣椒酱品质的影响[J].中国调味品,2020,45(04):44-46+54.
		watermelon bean sauce	≤20 (mg/kg)	河南省郑州市	0.2~0.3mg/kg	2019	贾庆超,梁艳美.西瓜豆瓣酱研制及其亚硝酸盐含量研究[J].中国调味品,2020,45(04):98-102+106.
		pickle	≤20 (mg/kg)	云南省耿马县	0.020~1.190mg/kg	2012	龙桂琴.腌制食品中亚硝酸盐测定结果分析报告[J].中国卫生产业,2016,13(28):82-84.
		pickled cowpea（packaging、Jixiangju crisp cowpea）	≤20 (mg/kg)	广西桂林	5.48±0.15mg/kg	2018	陈玉怡,廖英琛,廖睿,严金琳,陆祖军.桂林市售(用)腌菜亚硝酸盐含量及其细菌丰富度检测[J].现代食品,2018(22):102-107.
		pickled cowpea（packaging、Cowpea for dinner）	≤20 (mg/kg)	广西桂林	4.84±0.11mg/kg	2018	陈玉怡,廖英琛,廖睿,严金琳,陆祖军.桂林市售(用)腌菜亚硝酸盐含量及其细菌丰富度检测[J].现代食品,2018(22):102-107.
		pickles（packaging、Jixiangjuyu pickle）	≤20 (mg/kg)	广西桂林	7.13±0.24mg/kg	2018	陈玉怡,廖英琛,廖睿,严金琳,陆祖军.桂林市售(用)腌菜亚硝酸盐含量及其细菌丰富度检测[J].现代食品,2018(22):102-107.
		hot pickled mustard tuber（packaging、wood ear hot pickled mustard tuber）	≤20 (mg/kg)	广西桂林	11.40±0.26mg/kg	2018	陈玉怡,廖英琛,廖睿,严金琳,陆祖军.桂林市售(用)腌菜亚硝酸盐含量及其细菌丰富度检测[J].现代食品,2018(22):102-107.
		hot pickled mustard tuber（packaging、fresh food）	≤20 (mg/kg)	广西桂林	7.13±0.53mg/kg	2018	陈玉怡,廖英琛,廖睿,严金琳,陆祖军.桂林市售(用)腌菜亚硝酸盐含量及其细菌丰富度检测[J].现代食品,2018(22):102-107.
		pickles（packaging、Dunshi fish sauerkraut）	≤20 (mg/kg)	广西桂林	8.85±0.22mg/kg	2018	陈玉怡,廖英琛,廖睿,严金琳,陆祖军.桂林市售(用)腌菜亚硝酸盐含量及其细菌丰富度检测[J].现代食品,2018(22):102-107.
		pickle（packaging、average value）	≤20 (mg/kg)	广西桂林	7.47±0.25mg/kg	2018	陈玉怡,廖英琛,廖睿,严金琳,陆祖军.桂林市售(用)腌菜亚硝酸盐含量及其细菌丰富度检测[J].现代食品,2018(22):102-107.
		pickled cowpea（canning、laotan cowpea）	≤20 (mg/kg)	广西桂林	4.84±0.17mg/kg	2018	陈玉怡,廖英琛,廖睿,严金琳,陆祖军.桂林市售(用)腌菜亚硝酸盐含量及其细菌丰富度检测[J].现代食品,2018(22):102-107.
		pickled cowpea（canning、deng shi cowpea）	≤20 (mg/kg)	广西桂林	15.03±0.37mg/kg	2018	陈玉怡,廖英琛,廖睿,严金琳,陆祖军.桂林市售(用)腌菜亚硝酸盐含量及其细菌丰富度检测[J].现代食品,2018(22):102-107.
		pickled cowpea（canning、jixiangju cowpea）	≤20 (mg/kg)	广西桂林	13.76±0.63mg/kg	2018	陈玉怡,廖英琛,廖睿,严金琳,陆祖军.桂林市售(用)腌菜亚硝酸盐含量及其细菌丰富度检测[J].现代食品,2018(22):102-107.
		pickles（canning、salted fish）	≤20 (mg/kg)	广西桂林	10.13±0.42mg/kg	2018	陈玉怡,廖英琛,廖睿,严金琳,陆祖军.桂林市售(用)腌菜亚硝酸盐含量及其细菌丰富度检测[J].现代食品,2018(22):102-107.
		pickled bamboo shoots with sauce（canning、old altar bamboo shoots）	≤20 (mg/kg)	广西桂林	11.02±0.77mg/kg	2018	陈玉怡,廖英琛,廖睿,严金琳,陆祖军.桂林市售(用)腌菜亚硝酸盐含量及其细菌丰富度检测[J].现代食品,2018(22):102-107.
		Pickled papaya（canning、sauce fresh papaya）	≤20 (mg/kg)	广西桂林	25.67±0.56mg/kg	2018	陈玉怡,廖英琛,廖睿,严金琳,陆祖军.桂林市售(用)腌菜亚硝酸盐含量及其细菌丰富度检测[J].现代食品,2018(22):102-107.
		pickle（canning、average value）	≤20 (mg/kg)	广西桂林	13.41±0.49mg/kg	2018	陈玉怡,廖英琛,廖睿,严金琳,陆祖军.桂林市售(用)腌菜亚硝酸盐含量及其细菌丰富度检测[J].现代食品,2018(22):102-107.
		pickled radish（in bulk、dried turnip）	≤20 (mg/kg)	广西桂林	8.66±0.23mg/kg	2018	陈玉怡,廖英琛,廖睿,严金琳,陆祖军.桂林市售(用)腌菜亚硝酸盐含量及其细菌丰富度检测[J].现代食品,2018(22):102-107.
		pickled cowpea（in bulk）	≤20 (mg/kg)	广西桂林	6.94±0.24mg/kg	2018	陈玉怡,廖英琛,廖睿,严金琳,陆祖军.桂林市售(用)腌菜亚硝酸盐含量及其细菌丰富度检测[J].现代食品,2018(22):102-107.
		pickled garlic seedlings（in bulk）	≤20 (mg/kg)	广西桂林	4.84±0.19mg/kg	2018	陈玉怡,廖英琛,廖睿,严金琳,陆祖军.桂林市售(用)腌菜亚硝酸盐含量及其细菌丰富度检测[J].现代食品,2018(22):102-107.
		sauce pickled allium Chinense（in bulk）	≤20 (mg/kg)	广西桂林	4.20±0.12mg/kg	2018	陈玉怡,廖英琛,廖睿,严金琳,陆祖军.桂林市售(用)腌菜亚硝酸盐含量及其细菌丰富度检测[J].现代食品,2018(22):102-107.
		sauerkraut（in bulk）	≤20 (mg/kg)	广西桂林	4.84±0.27mg/kg	2018	陈玉怡,廖英琛,廖睿,严金琳,陆祖军.桂林市售(用)腌菜亚硝酸盐含量及其细菌丰富度检测[J].现代食品,2018(22):102-107.
		acid shoots（in bulk）	≤20 (mg/kg)	广西桂林	4.84±0.17mg/kg	2018	陈玉怡,廖英琛,廖睿,严金琳,陆祖军.桂林市售(用)腌菜亚硝酸盐含量及其细菌丰富度检测[J].现代食品,2018(22):102-107.
		pickle（in bulk、average value）	≤20 (mg/kg)	广西桂林	5.72±0.20mg/kg	2018	陈玉怡,廖英琛,廖睿,严金琳,陆祖军.桂林市售(用)腌菜亚硝酸盐含量及其细菌丰富度检测[J].现代食品,2018(22):102-107.
		yellow flower brocade（sauerkraut、average value）	≤20 (mg/kg)	内蒙古呼市	0.17mg/kg	2019	聂奇森.市售食品亚硝酸盐含量测定及食用卫生评价[J].中国盐业,2019(06):34-37.
		pickles（average value）	≤20 (mg/kg)	内蒙古呼市	0.32mg/kg	2019	聂奇森.市售食品亚硝酸盐含量测定及食用卫生评价[J].中国盐业,2019(06):34-37.
		sauerkraut（in bulk、average value）	≤20 (mg/kg)	内蒙古呼市	2.3mg/kg	2019	聂奇森.市售食品亚硝酸盐含量测定及食用卫生评价[J].中国盐业,2019(06):34-37.
		canned button meat of traditional winter vegetables in Yunnan	-	云南省	ND	2020	黄元相.云南传统冬菜扣肉罐头的研发[J].肉类工业,2020(04):7-14.
		pork（butchery、average value）	≤3 (mg/kg)	内蒙古呼市	1.23mg/kg	2019	聂奇森.市售食品亚硝酸盐含量测定及食用卫生评价[J].中国盐业,2019(06):34-37.
		mutton（butchery、average value）	≤3 (mg/kg)	内蒙古呼市	0.831mg/kg	2019	聂奇森.市售食品亚硝酸盐含量测定及食用卫生评价[J].中国盐业,2019(06):34-37.
		chicken meat（vegetable and meat market、average value）	≤3 (mg/kg)	内蒙古呼市	0.09mg/kg	2019	聂奇森.市售食品亚硝酸盐含量测定及食用卫生评价[J].中国盐业,2019(06):34-37.
		beef（vegetable and meat market、average value）	≤3 (mg/kg)	内蒙古呼市	0.79mg/kg	2019	聂奇森.市售食品亚硝酸盐含量测定及食用卫生评价[J].中国盐业,2019(06):34-37.
		pork	≤3 (mg/kg)	山西省	4.31mg/kg	2020	郭艳,武钰茹,李威伟,朱迎春.不同贮藏温度及时间对3种菜肴中亚硝酸盐含量的影响[J].中国酿造,2020,39(04):181-184.
		fried dishes（Stir-fried celery、stir-fried shredded pork、sautéed shredded pork with celery）	-	山西省	3.21~4.62mg/kg	2020	郭艳,武钰茹,李威伟,朱迎春.不同贮藏温度及时间对3种菜肴中亚硝酸盐含量的影响[J].中国酿造,2020,39(04):181-184.
		Stir-fried celery（room temperature storage day 2）	-	山西省	67.12mg/kg	2020	郭艳,武钰茹,李威伟,朱迎春.不同贮藏温度及时间对3种菜肴中亚硝酸盐含量的影响[J].中国酿造,2020,39(04):181-184.
		stir-fried shredded pork（room temperature rtorage day 3）	-	山西省	37.73mg/kg	2020	郭艳,武钰茹,李威伟,朱迎春.不同贮藏温度及时间对3种菜肴中亚硝酸盐含量的影响[J].中国酿造,2020,39(04):181-184.
		sautéed shredded pork with celery（room temperature storage day 4）	-	山西省	40.10mg/kg	2020	郭艳,武钰茹,李威伟,朱迎春.不同贮藏温度及时间对3种菜肴中亚硝酸盐含量的影响[J].中国酿造,2020,39(04):181-184.
		frozen cabbage pork dumplings（Frozen for 40 days）	-	辽宁省沈阳市	0.51mg/kg	2014	李晶,牛丽凤,李景辉,詹杰,刘娜.北方冬贮蔬菜及速冻食品亚硝酸盐含量研究[J].预防医学论坛,2016,22(01):64-65+70.
		Frozen cabbage pork dumplings（Frozen for 50 days）	-	辽宁省沈阳市	0.79mg/kg	2014	李晶,牛丽凤,李景辉,詹杰,刘娜.北方冬贮蔬菜及速冻食品亚硝酸盐含量研究[J].预防医学论坛,2016,22(01):64-65+70.
		Frozen cabbage pork dumplings（Frozen for 60 days）	-	辽宁省沈阳市	0.83mg/kg	2014	李晶,牛丽凤,李景辉,詹杰,刘娜.北方冬贮蔬菜及速冻食品亚硝酸盐含量研究[J].预防医学论坛,2016,22(01):64-65+70.
		frozen pork dumplings onion（frozen for 40 days）	-	辽宁省沈阳市	0.59mg/kg	2014	李晶,牛丽凤,李景辉,詹杰,刘娜.北方冬贮蔬菜及速冻食品亚硝酸盐含量研究[J].预防医学论坛,2016,22(01):64-65+70.
		frozen pork dumplings onion（frozen for 50 days）	-	辽宁省沈阳市	0.83mg/kg	2014	李晶,牛丽凤,李景辉,詹杰,刘娜.北方冬贮蔬菜及速冻食品亚硝酸盐含量研究[J].预防医学论坛,2016,22(01):64-65+70.
		frozen pork dumplings onion（frozen for 60 days）	-	辽宁省沈阳市	0.71mg/kg	2014	李晶,牛丽凤,李景辉,詹杰,刘娜.北方冬贮蔬菜及速冻食品亚硝酸盐含量研究[J].预防医学论坛,2016,22(01):64-65+70.
		frozen leek pork dumplings（frozen for 40 days）	-	辽宁省沈阳市	0.75mg/kg	2014	李晶,牛丽凤,李景辉,詹杰,刘娜.北方冬贮蔬菜及速冻食品亚硝酸盐含量研究[J].预防医学论坛,2016,22(01):64-65+70.
		frozen leek pork dumplings（frozen for 50 days）	-	辽宁省沈阳市	1.81mg/kg	2014	李晶,牛丽凤,李景辉,詹杰,刘娜.北方冬贮蔬菜及速冻食品亚硝酸盐含量研究[J].预防医学论坛,2016,22(01):64-65+70.
		frozen leek pork dumplings（frozen for 60 days）	-	辽宁省沈阳市	1.32mg/kg	2014	李晶,牛丽凤,李景辉,詹杰,刘娜.北方冬贮蔬菜及速冻食品亚硝酸盐含量研究[J].预防医学论坛,2016,22(01):64-65+70.
		quick frozen meat dumplings（frozen for 40 days）	-	辽宁省沈阳市	0.67mg/kg	2014	李晶,牛丽凤,李景辉,詹杰,刘娜.北方冬贮蔬菜及速冻食品亚硝酸盐含量研究[J].预防医学论坛,2016,22(01):64-65+70.
		quick frozen meat dumplings（frozen for 50 days）	-	辽宁省沈阳市	1.57mg/kg	2014	李晶,牛丽凤,李景辉,詹杰,刘娜.北方冬贮蔬菜及速冻食品亚硝酸盐含量研究[J].预防医学论坛,2016,22(01):64-65+70.
		quick frozen meat dumplings（frozen for 60 days）	-	辽宁省沈阳市	0.51mg/kg	2014	李晶,牛丽凤,李景辉,詹杰,刘娜.北方冬贮蔬菜及速冻食品亚硝酸盐含量研究[J].预防医学论坛,2016,22(01):64-65+70.
		quick frozen mustard pork dumplings（frozen for 70 days）	-	辽宁省沈阳市	0.99mg/kg	2014	李晶,牛丽凤,李景辉,詹杰,刘娜.北方冬贮蔬菜及速冻食品亚硝酸盐含量研究[J].预防医学论坛,2016,22(01):64-65+70.
		quick frozen mustard pork dumplings（frozen for 80 days）	-	辽宁省沈阳市	1.24mg/kg	2014	李晶,牛丽凤,李景辉,詹杰,刘娜.北方冬贮蔬菜及速冻食品亚硝酸盐含量研究[J].预防医学论坛,2016,22(01):64-65+70.
		quick frozen mustard pork dumplings（frozen for 90 days）	-	辽宁省沈阳市	0.96mg/kg	2014	李晶,牛丽凤,李景辉,詹杰,刘娜.北方冬贮蔬菜及速冻食品亚硝酸盐含量研究[J].预防医学论坛,2016,22(01):64-65+70.
		quick freeze dried chive dumplings（frozen for 70 days）	-	辽宁省沈阳市	1.01mg/kg	2014	李晶,牛丽凤,李景辉,詹杰,刘娜.北方冬贮蔬菜及速冻食品亚硝酸盐含量研究[J].预防医学论坛,2016,22(01):64-65+70.
		quick freeze dried chive dumplings（frozen for 80 days）	-	辽宁省沈阳市	1.28mg/kg	2014	李晶,牛丽凤,李景辉,詹杰,刘娜.北方冬贮蔬菜及速冻食品亚硝酸盐含量研究[J].预防医学论坛,2016,22(01):64-65+70.
		quick freeze dried chive dumplings（frozen for 90 days）	-	辽宁省沈阳市	0.88mg/kg	2014	李晶,牛丽凤,李景辉,詹杰,刘娜.北方冬贮蔬菜及速冻食品亚硝酸盐含量研究[J].预防医学论坛,2016,22(01):64-65+70.
		quick frozen celery pork dumplings（frozen for 70 days）	-	辽宁省沈阳市	0.79mg/kg	2014	李晶,牛丽凤,李景辉,詹杰,刘娜.北方冬贮蔬菜及速冻食品亚硝酸盐含量研究[J].预防医学论坛,2016,22(01):64-65+70.
		quick frozen celery pork dumplings（frozen for 80 days）	-	辽宁省沈阳市	1.04mg/kg	2014	李晶,牛丽凤,李景辉,詹杰,刘娜.北方冬贮蔬菜及速冻食品亚硝酸盐含量研究[J].预防医学论坛,2016,22(01):64-65+70.
		quick frozen celery pork dumplings（frozen for 90 days）	-	辽宁省沈阳市	0.88mg/kg	2014	李晶,牛丽凤,李景辉,詹杰,刘娜.北方冬贮蔬菜及速冻食品亚硝酸盐含量研究[J].预防医学论坛,2016,22(01):64-65+70.
		pork onion dumplings（raw stuffing）	-	河南省郑州市	2.60mg/kg	2019	贾庆超,牛召.农家自制猪肉馅饺子亚硝酸盐的含量变化研究[J].肉类工业,2019(12):28-32.
		pork onion dumplings（cooked filling）	-	河南省郑州市	2.82mg/kg	2019	贾庆超,牛召.农家自制猪肉馅饺子亚硝酸盐的含量变化研究[J].肉类工业,2019(12):28-32.
		pork onion dumplings（raw stuffing、4 days）	-	河南省郑州市	3.11mg/kg	2019	贾庆超,牛召.农家自制猪肉馅饺子亚硝酸盐的含量变化研究[J].肉类工业,2019(12):28-32.
		pork onion dumplings（cooked filling、4 days）	-	河南省郑州市	3.11mg/kg	2019	贾庆超,牛召.农家自制猪肉馅饺子亚硝酸盐的含量变化研究[J].肉类工业,2019(12):28-32.
		pork onion dumplings（raw stuffing、7 days）	-	河南省郑州市	3.43mg/kg	2019	贾庆超,牛召.农家自制猪肉馅饺子亚硝酸盐的含量变化研究[J].肉类工业,2019(12):28-32.
		pork onion dumplings（cooked filling、7 days）	-	河南省郑州市	3.42mg/kg	2019	贾庆超,牛召.农家自制猪肉馅饺子亚硝酸盐的含量变化研究[J].肉类工业,2019(12):28-32.
		pork onion dumplings（raw stuffing、10 days）	-	河南省郑州市	3.58mg/kg	2019	贾庆超,牛召.农家自制猪肉馅饺子亚硝酸盐的含量变化研究[J].肉类工业,2019(12):28-32.
		pork onion dumplings（cooked filling、10 days）	-	河南省郑州市	3.65mg/kg	2019	贾庆超,牛召.农家自制猪肉馅饺子亚硝酸盐的含量变化研究[J].肉类工业,2019(12):28-32.
		pork onion dumplings（raw stuffing、13 days）	-	河南省郑州市	3.65mg/kg	2019	贾庆超,牛召.农家自制猪肉馅饺子亚硝酸盐的含量变化研究[J].肉类工业,2019(12):28-32.
		pork onion dumplings（cooked filling、13 days）	-	河南省郑州市	3.12mg/kg	2019	贾庆超,牛召.农家自制猪肉馅饺子亚硝酸盐的含量变化研究[J].肉类工业,2019(12):28-32.
		pork onion dumplings（raw stuffing、18 days）	-	河南省郑州市	3.71mg/kg	2019	贾庆超,牛召.农家自制猪肉馅饺子亚硝酸盐的含量变化研究[J].肉类工业,2019(12):28-32.
		pork onion dumplings（cooked filling、18 days）	-	河南省郑州市	3.80mg/kg	2019	贾庆超,牛召.农家自制猪肉馅饺子亚硝酸盐的含量变化研究[J].肉类工业,2019(12):28-32.
		pork onion dumplings（raw stuffing、21 days）	-	河南省郑州市	4.41mg/kg	2019	贾庆超,牛召.农家自制猪肉馅饺子亚硝酸盐的含量变化研究[J].肉类工业,2019(12):28-32.
		pork onion dumplings（cooked filling、21 days）	-	河南省郑州市	4.44mg/kg	2019	贾庆超,牛召.农家自制猪肉馅饺子亚硝酸盐的含量变化研究[J].肉类工业,2019(12):28-32.
		pork onion dumplings（raw stuffing、24 days）	-	河南省郑州市	4.63mg/kg	2019	贾庆超,牛召.农家自制猪肉馅饺子亚硝酸盐的含量变化研究[J].肉类工业,2019(12):28-32.
		pork onion dumplings（cooked filling、24 days）	-	河南省郑州市	4.68mg/kg	2019	贾庆超,牛召.农家自制猪肉馅饺子亚硝酸盐的含量变化研究[J].肉类工业,2019(12):28-32.
		pork onion dumplings（raw stuffing、27 days）	-	河南省郑州市	4.89mg/kg	2019	贾庆超,牛召.农家自制猪肉馅饺子亚硝酸盐的含量变化研究[J].肉类工业,2019(12):28-32.
		pork onion dumplings（cooked filling、27 days）	-	河南省郑州市	4.89mg/kg	2019	贾庆超,牛召.农家自制猪肉馅饺子亚硝酸盐的含量变化研究[J].肉类工业,2019(12):28-32.
		pork onion dumplings（raw stuffing、30 days）	-	河南省郑州市	2.59mg/kg	2019	贾庆超,牛召.农家自制猪肉馅饺子亚硝酸盐的含量变化研究[J].肉类工业,2019(12):28-32.
		pork onion dumplings（cooked filling、30 days）	-	河南省郑州市	2.61mg/kg	2019	贾庆超,牛召.农家自制猪肉馅饺子亚硝酸盐的含量变化研究[J].肉类工业,2019(12):28-32.
		pork cabbage dumplings（raw stuffing）	-	河南省郑州市	2.64mg/kg	2019	贾庆超,牛召.农家自制猪肉馅饺子亚硝酸盐的含量变化研究[J].肉类工业,2019(12):28-32.
		pork cabbage dumplings（cooked filling）	-	河南省郑州市	2.80mg/kg	2019	贾庆超,牛召.农家自制猪肉馅饺子亚硝酸盐的含量变化研究[J].肉类工业,2019(12):28-32.
		pork cabbage dumplings（raw stuffing、4 days）	-	河南省郑州市	3.01mg/kg	2019	贾庆超,牛召.农家自制猪肉馅饺子亚硝酸盐的含量变化研究[J].肉类工业,2019(12):28-32.
		pork cabbage dumplings（cooked filling、4 days）	-	河南省郑州市	3.09mg/kg	2019	贾庆超,牛召.农家自制猪肉馅饺子亚硝酸盐的含量变化研究[J].肉类工业,2019(12):28-32.
		pork cabbage dumplings（raw stuffing、7 days）	-	河南省郑州市	3.00mg/kg	2019	贾庆超,牛召.农家自制猪肉馅饺子亚硝酸盐的含量变化研究[J].肉类工业,2019(12):28-32.
		pork cabbage dumplings（cooked filling、7 days）	-	河南省郑州市	3.40mg/kg	2019	贾庆超,牛召.农家自制猪肉馅饺子亚硝酸盐的含量变化研究[J].肉类工业,2019(12):28-32.
		pork cabbage dumplings（raw stuffing、10 days）	-	河南省郑州市	3.60mg/kg	2019	贾庆超,牛召.农家自制猪肉馅饺子亚硝酸盐的含量变化研究[J].肉类工业,2019(12):28-32.
		pork cabbage dumplings（cooked filling、10 days）	-	河南省郑州市	3.66mg/kg	2019	贾庆超,牛召.农家自制猪肉馅饺子亚硝酸盐的含量变化研究[J].肉类工业,2019(12):28-32.
		pork cabbage dumplings（raw stuffing、13 days）	-	河南省郑州市	3.66mg/kg	2019	贾庆超,牛召.农家自制猪肉馅饺子亚硝酸盐的含量变化研究[J].肉类工业,2019(12):28-32.
		pork cabbage dumplings（cooked filling、13 days）	-	河南省郑州市	3.63mg/kg	2019	贾庆超,牛召.农家自制猪肉馅饺子亚硝酸盐的含量变化研究[J].肉类工业,2019(12):28-32.
		pork cabbage dumplings（raw stuffing、18 days）	-	河南省郑州市	3.76mg/kg	2019	贾庆超,牛召.农家自制猪肉馅饺子亚硝酸盐的含量变化研究[J].肉类工业,2019(12):28-32.
		pork cabbage dumplings（cooked filling、18 days）	-	河南省郑州市	3.73mg/kg	2019	贾庆超,牛召.农家自制猪肉馅饺子亚硝酸盐的含量变化研究[J].肉类工业,2019(12):28-32.
		pork cabbage dumplings（raw stuffing、21 days days）	-	河南省郑州市	4.42mg/kg	2019	贾庆超,牛召.农家自制猪肉馅饺子亚硝酸盐的含量变化研究[J].肉类工业,2019(12):28-32.
		pork cabbage dumplings（cooked filling、21 days days）	-	河南省郑州市	4.35mg/kg	2019	贾庆超,牛召.农家自制猪肉馅饺子亚硝酸盐的含量变化研究[J].肉类工业,2019(12):28-32.
		pork cabbage dumplings（raw stuffing、24 days）	-	河南省郑州市	4.67mg/kg	2019	贾庆超,牛召.农家自制猪肉馅饺子亚硝酸盐的含量变化研究[J].肉类工业,2019(12):28-32.
		pork cabbage dumplings（cooked filling、24 days）	-	河南省郑州市	4.67mg/kg	2019	贾庆超,牛召.农家自制猪肉馅饺子亚硝酸盐的含量变化研究[J].肉类工业,2019(12):28-32.
		pork cabbage dumplings（raw stuffing、27 days）	-	河南省郑州市	4.88mg/kg	2019	贾庆超,牛召.农家自制猪肉馅饺子亚硝酸盐的含量变化研究[J].肉类工业,2019(12):28-32.
		pork cabbage dumplings（cooked filling、27 days）	-	河南省郑州市	4.90mg/kg	2019	贾庆超,牛召.农家自制猪肉馅饺子亚硝酸盐的含量变化研究[J].肉类工业,2019(12):28-32.
		pork cabbage dumplings（raw stuffing、30 days）	-	河南省郑州市	2.58mg/kg	2019	贾庆超,牛召.农家自制猪肉馅饺子亚硝酸盐的含量变化研究[J].肉类工业,2019(12):28-32.
		pork cabbage dumplings（cooked filling、30 days）	-	河南省郑州市	2.60mg/kg	2019	贾庆超,牛召.农家自制猪肉馅饺子亚硝酸盐的含量变化研究[J].肉类工业,2019(12):28-32.
		pork celery dumplings（raw stuffing）	-	河南省郑州市	2.63mg/kg	2019	贾庆超,牛召.农家自制猪肉馅饺子亚硝酸盐的含量变化研究[J].肉类工业,2019(12):28-32.
		pork celery dumplings（cooked filling）	-	河南省郑州市	2.83mg/kg	2019	贾庆超,牛召.农家自制猪肉馅饺子亚硝酸盐的含量变化研究[J].肉类工业,2019(12):28-32.
		pork celery dumplings（raw stuffing、4 days）	-	河南省郑州市	3.06mg/kg	2019	贾庆超,牛召.农家自制猪肉馅饺子亚硝酸盐的含量变化研究[J].肉类工业,2019(12):28-32.
		pork celery dumplings（cooked filling、4 days）	-	河南省郑州市	3.07mg/kg	2019	贾庆超,牛召.农家自制猪肉馅饺子亚硝酸盐的含量变化研究[J].肉类工业,2019(12):28-32.
		pork celery dumplings（raw stuffing、7 days）	-	河南省郑州市	3.43mg/kg	2019	贾庆超,牛召.农家自制猪肉馅饺子亚硝酸盐的含量变化研究[J].肉类工业,2019(12):28-32.
		pork celery dumplings（cooked filling、7 days）	-	河南省郑州市	3.37mg/kg	2019	贾庆超,牛召.农家自制猪肉馅饺子亚硝酸盐的含量变化研究[J].肉类工业,2019(12):28-32.
		pork celery dumplings（raw stuffing、10 days）	-	河南省郑州市	3.56mg/kg	2019	贾庆超,牛召.农家自制猪肉馅饺子亚硝酸盐的含量变化研究[J].肉类工业,2019(12):28-32.
		pork celery dumplings（cooked filling、10 days）	-	河南省郑州市	3.60mg/kg	2019	贾庆超,牛召.农家自制猪肉馅饺子亚硝酸盐的含量变化研究[J].肉类工业,2019(12):28-32.
		pork celery dumplings（raw stuffing、13 days）	-	河南省郑州市	3.67mg/kg	2019	贾庆超,牛召.农家自制猪肉馅饺子亚硝酸盐的含量变化研究[J].肉类工业,2019(12):28-32.
		pork celery dumplings（cooked filling、13 days）	-	河南省郑州市	3.67mg/kg	2019	贾庆超,牛召.农家自制猪肉馅饺子亚硝酸盐的含量变化研究[J].肉类工业,2019(12):28-32.
		pork celery dumplings（raw stuffing、18 days）	-	河南省郑州市	3.78mg/kg	2019	贾庆超,牛召.农家自制猪肉馅饺子亚硝酸盐的含量变化研究[J].肉类工业,2019(12):28-32.
		pork celery dumplings（cooked filling、18 days）	-	河南省郑州市	3.73mg/kg	2019	贾庆超,牛召.农家自制猪肉馅饺子亚硝酸盐的含量变化研究[J].肉类工业,2019(12):28-32.
		pork celery dumplings（raw stuffing、21 days）	-	河南省郑州市	4.41mg/kg	2019	贾庆超,牛召.农家自制猪肉馅饺子亚硝酸盐的含量变化研究[J].肉类工业,2019(12):28-32.
		pork celery dumplings（cooked filling、21 days）	-	河南省郑州市	4.66mg/kg	2019	贾庆超,牛召.农家自制猪肉馅饺子亚硝酸盐的含量变化研究[J].肉类工业,2019(12):28-32.
		pork celery dumplings（raw stuffing、24 days）	-	河南省郑州市	4.69mg/kg	2019	贾庆超,牛召.农家自制猪肉馅饺子亚硝酸盐的含量变化研究[J].肉类工业,2019(12):28-32.
		pork celery dumplings（cooked filling、24 days）	-	河南省郑州市	4.66m/kg	2019	贾庆超,牛召.农家自制猪肉馅饺子亚硝酸盐的含量变化研究[J].肉类工业,2019(12):28-32.
		pork celery dumplings（raw stuffing、27 days）	-	河南省郑州市	4.91mg/kg	2019	贾庆超,牛召.农家自制猪肉馅饺子亚硝酸盐的含量变化研究[J].肉类工业,2019(12):28-32.
		pork celery dumplings（cooked filling、27 days）	-	河南省郑州市	4.88mg/kg	2019	贾庆超,牛召.农家自制猪肉馅饺子亚硝酸盐的含量变化研究[J].肉类工业,2019(12):28-32.
		pork celery dumplings（raw stuffing、30 days）	-	河南省郑州市	2.60mg/kg	2019	贾庆超,牛召.农家自制猪肉馅饺子亚硝酸盐的含量变化研究[J].肉类工业,2019(12):28-32.
		pork celery dumplings（cooked filling、30 days）	-	河南省郑州市	2.58mg/kg	2019	贾庆超,牛召.农家自制猪肉馅饺子亚硝酸盐的含量变化研究[J].肉类工业,2019(12):28-32.
		pork radish dumplings（raw stuffing）	-	河南省郑州市	2.75mg/kg	2019	贾庆超,牛召.农家自制猪肉馅饺子亚硝酸盐的含量变化研究[J].肉类工业,2019(12):28-32.
		pork radish dumplings（cooked filling）	-	河南省郑州市	2.83mg/kg	2019	贾庆超,牛召.农家自制猪肉馅饺子亚硝酸盐的含量变化研究[J].肉类工业,2019(12):28-32.
		pork radish dumplings（raw stuffing、4 days）	-	河南省郑州市	3.11mg/kg	2019	贾庆超,牛召.农家自制猪肉馅饺子亚硝酸盐的含量变化研究[J].肉类工业,2019(12):28-32.
		pork radish dumplings（cooked filling、4 days）	-	河南省郑州市	3.06mg/kg	2019	贾庆超,牛召.农家自制猪肉馅饺子亚硝酸盐的含量变化研究[J].肉类工业,2019(12):28-32.
		pork radish dumplings（raw stuffing、7 days）	-	河南省郑州市	3.41mg/kg	2019	贾庆超,牛召.农家自制猪肉馅饺子亚硝酸盐的含量变化研究[J].肉类工业,2019(12):28-32.
		pork radish dumplings（cooked filling、7 days）	-	河南省郑州市	3.34mg/kg	2019	贾庆超,牛召.农家自制猪肉馅饺子亚硝酸盐的含量变化研究[J].肉类工业,2019(12):28-32.
		pork radish dumplings（raw stuffing、10 days）	-	河南省郑州市	3.53mg/kg	2019	贾庆超,牛召.农家自制猪肉馅饺子亚硝酸盐的含量变化研究[J].肉类工业,2019(12):28-32.
		pork radish dumplings（cooked filling、10 days）	-	河南省郑州市	3.50mg/kg	2019	贾庆超,牛召.农家自制猪肉馅饺子亚硝酸盐的含量变化研究[J].肉类工业,2019(12):28-32.
		pork radish dumplings（raw stuffing、13 days）	-	河南省郑州市	3.69mg/kg	2019	贾庆超,牛召.农家自制猪肉馅饺子亚硝酸盐的含量变化研究[J].肉类工业,2019(12):28-32.
		pork radish dumplings（cooked filling、13 days）	-	河南省郑州市	3.64mg/kg	2019	贾庆超,牛召.农家自制猪肉馅饺子亚硝酸盐的含量变化研究[J].肉类工业,2019(12):28-32.
		pork radish dumplings（raw stuffing、18 days）	-	河南省郑州市	3.72mg/kg	2019	贾庆超,牛召.农家自制猪肉馅饺子亚硝酸盐的含量变化研究[J].肉类工业,2019(12):28-32.
		pork radish dumplings（cooked filling、18 days）	-	河南省郑州市	3.72mg/kg	2019	贾庆超,牛召.农家自制猪肉馅饺子亚硝酸盐的含量变化研究[J].肉类工业,2019(12):28-32.
		pork radish dumplings（raw stuffing、21 days）	-	河南省郑州市	4.44mg/kg	2019	贾庆超,牛召.农家自制猪肉馅饺子亚硝酸盐的含量变化研究[J].肉类工业,2019(12):28-32.
		pork radish dumplings（cooked filling、21 days）	-	河南省郑州市	4.37mg/kg	2019	贾庆超,牛召.农家自制猪肉馅饺子亚硝酸盐的含量变化研究[J].肉类工业,2019(12):28-32.
		pork radish dumplings（raw stuffing、24 days）	-	河南省郑州市	4.68mg/kg	2019	贾庆超,牛召.农家自制猪肉馅饺子亚硝酸盐的含量变化研究[J].肉类工业,2019(12):28-32.
		pork radish dumplings（cooked filling、24 days）	-	河南省郑州市	4.69mg/kg	2019	贾庆超,牛召.农家自制猪肉馅饺子亚硝酸盐的含量变化研究[J].肉类工业,2019(12):28-32.
		pork radish dumplings（raw stuffing、27 days）	-	河南省郑州市	4.90mg/kg	2019	贾庆超,牛召.农家自制猪肉馅饺子亚硝酸盐的含量变化研究[J].肉类工业,2019(12):28-32.
		pork radish dumplings（cooked filling、27 days）	-	河南省郑州市	4.91mg/kg	2019	贾庆超,牛召.农家自制猪肉馅饺子亚硝酸盐的含量变化研究[J].肉类工业,2019(12):28-32.
		pork radish dumplings（raw stuffing、30 days）	-	河南省郑州市	2.58mg/kg	2019	贾庆超,牛召.农家自制猪肉馅饺子亚硝酸盐的含量变化研究[J].肉类工业,2019(12):28-32.
		pork radish dumplings（cooked filling、30 days）	-	河南省郑州市	2.59mg/kg	2019	贾庆超,牛召.农家自制猪肉馅饺子亚硝酸盐的含量变化研究[J].肉类工业,2019(12):28-32.
		packed cooked beef products	≤30 (mg/kg)	陕西省西安市	2.91~6.64mg/kg	2020	张雪茹,宋志超,刘婷婷,杨潇,刘永峰.常见市售袋装熟制牛肉产品的营养安全品质调查与分析[J/OL].食品与发酵工业:1-9[2020-05-29].https://doi.org/10.13995/j.cnki.11-1802/ts.024145.
		meat food（average value）	≤30 (mg/kg)	广东省	0.00262g/kg	2012-2016	姚敬,黄伟雄,苏祖俭,李少霞,陈明,胡曙光.2012～2016年广东省肉类食品中亚硝酸盐的含量分析及暴露评估[J].中国食品添加剂,2017(07):183-187.
		meat product（average value）	≤30 (mg/kg)	贵州省	2.16~14.39mg/kg	2012-2017	周慧,马义虔,张建.市售酱腌菜和肉制品中亚硝酸盐含量测定及安全性评价[J].广州化工,2017,45(13):117-120.
		Guangzhou flavor sausage（average value）	≤30 (mg/kg)	贵州省	10.99mg/kg	2012-2017	周慧,马义虔,张建.市售酱腌菜和肉制品中亚硝酸盐含量测定及安全性评价[J].广州化工,2017,45(13):117-120.
		Guizhou flavor sausage（average value）	≤30 (mg/kg)	贵州省	10.50mg/kg	2012-2017	周慧,马义虔,张建.市售酱腌菜和肉制品中亚硝酸盐含量测定及安全性评价[J].广州化工,2017,45(13):117-120.
		Guizhou flavor meat（average value）	≤30 (mg/kg)	贵州省	10.23mg/kg	2012-2017	周慧,马义虔,张建.市售酱腌菜和肉制品中亚硝酸盐含量测定及安全性评价[J].广州化工,2017,45(13):117-120.
		smoked and cooked sausage（average value）	≤30 (mg/kg)	贵州省	8.12mg/kg	2012-2017	周慧,马义虔,张建.市售酱腌菜和肉制品中亚硝酸盐含量测定及安全性评价[J].广州化工,2017,45(13):117-120.
		sausage（average value）	≤30 (mg/kg)	贵州省	11.42mg/kg	2012-2017	周慧,马义虔,张建.市售酱腌菜和肉制品中亚硝酸盐含量测定及安全性评价[J].广州化工,2017,45(13):117-120.
		Sichuan flavor sausage（average value）	≤30 (mg/kg)	贵州省	2.16mg/kg	2012-2017	周慧,马义虔,张建.市售酱腌菜和肉制品中亚硝酸盐含量测定及安全性评价[J].广州化工,2017,45(13):117-120.
		bacon of hind legs（average value）	≤30 (mg/kg)	贵州省	4.77mg/kg	2012-2017	周慧,马义虔,张建.市售酱腌菜和肉制品中亚硝酸盐含量测定及安全性评价[J].广州化工,2017,45(13):117-120.
		old bacon（average value）	≤30 (mg/kg)	贵州省	4.34mg/kg	2012-2017	周慧,马义虔,张建.市售酱腌菜和肉制品中亚硝酸盐含量测定及安全性评价[J].广州化工,2017,45(13):117-120.
		braised chicken wings（average value）	≤30 (mg/kg)	贵州省	10.41mg/kg	2012-2017	周慧,马义虔,张建.市售酱腌菜和肉制品中亚硝酸盐含量测定及安全性评价[J].广州化工,2017,45(13):117-120.
		little bacon（average value）	≤30 (mg/kg)	贵州省	14.39mg/kg	2012-2017	周慧,马义虔,张建.市售酱腌菜和肉制品中亚硝酸盐含量测定及安全性评价[J].广州化工,2017,45(13):117-120.
		cooked meat	≤30 (mg/kg)	全国平均值	11.6mg/kg	2012	刘卿,曹佩,杨欣,杨大进,蒋定国.2012—2015年中国熟肉制品中亚硝酸盐含量[J].卫生研究,2020,49(02):238-241.
		cooked meat	≤30 (mg/kg)	全国平均值	10.7mg/kg	2013	刘卿,曹佩,杨欣,杨大进,蒋定国.2012—2015年中国熟肉制品中亚硝酸盐含量[J].卫生研究,2020,49(02):238-241.
		cooked meat	≤30 (mg/kg)	全国平均值	7.1mg/kg	2014	刘卿,曹佩,杨欣,杨大进,蒋定国.2012—2015年中国熟肉制品中亚硝酸盐含量[J].卫生研究,2020,49(02):238-241.
		cooked meat	≤30 (mg/kg)	全国平均值	7.7mg/kg	2015	刘卿,曹佩,杨欣,杨大进,蒋定国.2012—2015年中国熟肉制品中亚硝酸盐含量[J].卫生研究,2020,49(02):238-241.
		cooked meat（street food stalls）	≤30 (mg/kg)	全国平均值	7.1mg/kg	2012-2015	刘卿,曹佩,杨欣,杨大进,蒋定国.2012—2015年中国熟肉制品中亚硝酸盐含量[J].卫生研究,2020,49(02):238-241.
		cooked meat（large hotels）	≤30 (mg/kg)	全国平均值	5.5mg/kg	2012-2015	刘卿,曹佩,杨欣,杨大进,蒋定国.2012—2015年中国熟肉制品中亚硝酸盐含量[J].卫生研究,2020,49(02):238-241.
		cooked meat（small restaurants）	≤30 (mg/kg)	全国平均值	11.6mg/kg	2012-2015	刘卿,曹佩,杨欣,杨大进,蒋定国.2012—2015年中国熟肉制品中亚硝酸盐含量[J].卫生研究,2020,49(02):238-241.
		cooked meat（supermarket）	≤30 (mg/kg)	全国平均值	7.3mg/kg	2012-2015	刘卿,曹佩,杨欣,杨大进,蒋定国.2012—2015年中国熟肉制品中亚硝酸盐含量[J].卫生研究,2020,49(02):238-241.
		cooked meat（online store）	≤30 (mg/kg)	全国平均值	3.8mg/kg	2012-2015	刘卿,曹佩,杨欣,杨大进,蒋定国.2012—2015年中国熟肉制品中亚硝酸盐含量[J].卫生研究,2020,49(02):238-241.
		cooked meat（vegetable and meat market）	≤30 (mg/kg)	全国平均值	14.0mg/kg	2012-2015	刘卿,曹佩,杨欣,杨大进,蒋定国.2012—2015年中国熟肉制品中亚硝酸盐含量[J].卫生研究,2020,49(02):238-241.
		cooked meat（fixed packing）	≤30 (mg/kg)	全国平均值	4.96mg/kg	2012-2015	刘卿,曹佩,杨欣,杨大进,蒋定国.2012—2015年中国熟肉制品中亚硝酸盐含量[J].卫生研究,2020,49(02):238-241.
		cooked meat（in bulk）	≤30 (mg/kg)	全国平均值	11.00mg/kg	2012-2015	刘卿,曹佩,杨欣,杨大进,蒋定国.2012—2015年中国熟肉制品中亚硝酸盐含量[J].卫生研究,2020,49(02):238-241.
		cooked meat（in bulk）	≤30 (mg/kg)	山东省济宁市	1.716~4.594mg/kg	2019	焦广浩.济宁市售肉制品亚硝酸盐含量检测[J].食品安全导刊,2019(12):85.
		cooked meat（packaging）	≤30 (mg/kg)	山东省济宁市	0.805~12.236mg/kg	2019	焦广浩.济宁市售肉制品亚硝酸盐含量检测[J].食品安全导刊,2019(12):85.
		meat pack	≤30 (mg/kg)	全国平均值	7.5mg/kg	2012-2015	刘卿,曹佩,杨欣,杨大进,蒋定国.2012—2015年中国熟肉制品中亚硝酸盐含量[J].卫生研究,2020,49(02):238-241.
		sausage	≤30 (mg/kg)	全国平均值	8.6mg/kg	2012-2015	刘卿,曹佩,杨欣,杨大进,蒋定国.2012—2015年中国熟肉制品中亚硝酸盐含量[J].卫生研究,2020,49(02):238-241.
		western-style ham	≤30 (mg/kg)	全国平均值	6.5mg/kg	2012-2015	刘卿,曹佩,杨欣,杨大进,蒋定国.2012—2015年中国熟肉制品中亚硝酸盐含量[J].卫生研究,2020,49(02):238-241.
		sauce halogen meat products	≤30 (mg/kg)	全国平均值	12.6mg/kg	2012-2015	刘卿,曹佩,杨欣,杨大进,蒋定国.2012—2015年中国熟肉制品中亚硝酸盐含量[J].卫生研究,2020,49(02):238-241.
		fumigation, barbecue, grilled meat	≤30 (mg/kg)	全国平均值	6.1mg/kg	2012-2015	刘卿,曹佩,杨欣,杨大进,蒋定国.2012—2015年中国熟肉制品中亚硝酸盐含量[J].卫生研究,2020,49(02):238-241.
		visceral products	≤30 (mg/kg)	全国平均值	16.6mg/kg	2012-2015	刘卿,曹佩,杨欣,杨大进,蒋定国.2012—2015年中国熟肉制品中亚硝酸盐含量[J].卫生研究,2020,49(02):238-241.
		cured meat products	≤30 (mg/kg)	全国平均值	8.6mg/kg	2012-2015	刘卿,曹佩,杨欣,杨大进,蒋定国.2012—2015年中国熟肉制品中亚硝酸盐含量[J].卫生研究,2020,49(02):238-241.
		sausage	≤30 (mg/kg)	全国平均值	7.0mg/kg	2012-2015	刘卿,曹佩,杨欣,杨大进,蒋定国.2012—2015年中国熟肉制品中亚硝酸盐含量[J].卫生研究,2020,49(02):238-241.
		xiangxi bacon（make by oneself）	≤30 (mg/kg)	湖南省	0.83mg/kg	2013-2015	罗青雯,周辉,刘成国,娄爱华,钟昳茹.湖南湘西腊肉品质调查与分析研究[J].农产品加工,2015(05):49-52+56.
		xiangxi bacon（individual workshop）	≤30 (mg/kg)	湖南省	7.67mg/kg	2013-2015	罗青雯,周辉,刘成国,娄爱华,钟昳茹.湖南湘西腊肉品质调查与分析研究[J].农产品加工,2015(05):49-52+56.
		xiangxi bacon（factory）	≤30 (mg/kg)	湖南省	5.22mg/kg	2013-2015	罗青雯,周辉,刘成国,娄爱华,钟昳茹.湖南湘西腊肉品质调查与分析研究[J].农产品加工,2015(05):49-52+56.
		sausage	≤30 (mg/kg)	广东省	ND~44.64mg/kg	2014-2015	王佩,邱月升,余卫军,邓红.广东地区市售腊肠中硝酸盐和亚硝酸盐检测[J].中国调味品,2017,42(04):123-128.
		sausage（factory）	≤30 (mg/kg)	广东省	ND~98.43mg/kg	2014-2015	王佩,邱月升,余卫军,邓红.广东地区市售腊肠中硝酸盐和亚硝酸盐检测[J].中国调味品,2017,42(04):123-128.
		sausage（make by oneself or individual workshop）	≤30 (mg/kg)	广东省	ND~26.09mg/kg	2014-2015	王佩,邱月升,余卫军,邓红.广东地区市售腊肠中硝酸盐和亚硝酸盐检测[J].中国调味品,2017,42(04):123-128.
		ham（average value）	≤30 (mg/kg)	广西柳州市	17.40mg/kg	2018	陈燕飞,韦江华,邓孚鲜,何壮红,刘丽华,卢小玲,贺云发.柳州市市售常见腌制食品中亚硝酸盐含量检测及评价[J].微量元素与健康研究,2019,36(06):61-62.
		sausage（average value）	≤30 (mg/kg)	广西柳州市	6.11mg/kg	2018	陈燕飞,韦江华,邓孚鲜,何壮红,刘丽华,卢小玲,贺云发.柳州市市售常见腌制食品中亚硝酸盐含量检测及评价[J].微量元素与健康研究,2019,36(06):61-62.
		preserved meat（average value）	≤30 (mg/kg)	广西柳州市	2.47mg/kg	2018	陈燕飞,韦江华,邓孚鲜,何壮红,刘丽华,卢小玲,贺云发.柳州市市售常见腌制食品中亚硝酸盐含量检测及评价[J].微量元素与健康研究,2019,36(06):61-62.
		meatballs and dumplings（average value）	≤30 (mg/kg)	广西柳州市	0.70mg/kg	2018	陈燕飞,韦江华,邓孚鲜,何壮红,刘丽华,卢小玲,贺云发.柳州市市售常见腌制食品中亚硝酸盐含量检测及评价[J].微量元素与健康研究,2019,36(06):61-62.
		pork（sauce、halogen）average value	≤30 (mg/kg)	陕西省汉中市	18.36mg/kg	2016-2017	李婷,杨滢,任娇,李娜,黄微,吴娇.汉中市肉制品中亚硝酸盐含量测定及居民认知度调查[J].现代农业科技,2018(01):241-242.
		pork（ham sausage）average value	≤30 (mg/kg)	陕西省汉中市	24.97mg/kg	2016-2017	李婷,杨滢,任娇,李娜,黄微,吴娇.汉中市肉制品中亚硝酸盐含量测定及居民认知度调查[J].现代农业科技,2018(01):241-242.
		beef（sauce、halogen）average value	≤30 (mg/kg)	陕西省汉中市	20.65mg/kg	2016-2017	李婷,杨滢,任娇,李娜,黄微,吴娇.汉中市肉制品中亚硝酸盐含量测定及居民认知度调查[J].现代农业科技,2018(01):241-242.
		duck（sauce、halogen）average value	≤30 (mg/kg)	陕西省汉中市	10.94mg/kg	2016-2017	李婷,杨滢,任娇,李娜,黄微,吴娇.汉中市肉制品中亚硝酸盐含量测定及居民认知度调查[J].现代农业科技,2018(01):241-242.
		duck（barbecue, baking）average value	≤30 (mg/kg)	陕西省汉中市	12.75mg/kg	2016-2017	李婷,杨滢,任娇,李娜,黄微,吴娇.汉中市肉制品中亚硝酸盐含量测定及居民认知度调查[J].现代农业科技,2018(01):241-242.
		chicken meat（sauce、halogen）average value	≤30 (mg/kg)	陕西省汉中市	10.20mg/kg	2016-2017	李婷,杨滢,任娇,李娜,黄微,吴娇.汉中市肉制品中亚硝酸盐含量测定及居民认知度调查[J].现代农业科技,2018(01):241-242.
		chicken meat（barbecue, baking）average value	≤30 (mg/kg)	陕西省汉中市	9.88mg/kg	2016-2017	李婷,杨滢,任娇,李娜,黄微,吴娇.汉中市肉制品中亚硝酸盐含量测定及居民认知度调查[J].现代农业科技,2018(01):241-242.
		cony meat(average value)	≤30 (mg/kg)	陕西省汉中市	4.02mg/kg	2016-2017	李婷,杨滢,任娇,李娜,黄微,吴娇.汉中市肉制品中亚硝酸盐含量测定及居民认知度调查[J].现代农业科技,2018(01):241-242.
		cured meat	≤30 (mg/kg)	云南省耿马县	0.020~3.126mg/kg	2012	龙桂琴.腌制食品中亚硝酸盐测定结果分析报告[J].中国卫生产业,2016,13(28):82-84.
		cured meat（average value）	≤30 (mg/kg)	江苏省常熟市	25.35mg/kg	2008-2010	秦红,严伟,朱尧.江苏省常熟市2008—2010年肉制品中亚硝酸盐残留量研究[J].畜牧与饲料科学,2011,32(08):37-38.
		cured meat（supermarket、average value）	≤30 (mg/kg)	江苏省常熟市	20.24mg/kg	2008-2010	秦红,严伟,朱尧.江苏省常熟市2008—2010年肉制品中亚硝酸盐残留量研究[J].畜牧与饲料科学,2011,32(08):37-38.
		cured meat（vegetable and meat market、average value）	≤30 (mg/kg)	江苏省常熟市	28.95mg/kg	2008-2010	秦红,严伟,朱尧.江苏省常熟市2008—2010年肉制品中亚硝酸盐残留量研究[J].畜牧与饲料科学,2011,32(08):37-38.
		enema type（average value）	≤30 (mg/kg)	江苏省常熟市	21.05mg/kg	2008-2010	秦红,严伟,朱尧.江苏省常熟市2008—2010年肉制品中亚硝酸盐残留量研究[J].畜牧与饲料科学,2011,32(08):37-38.
		salted meat（average value）	≤30 (mg/kg)	江苏省常熟市	23.33mg/kg	2008-2010	秦红,严伟,朱尧.江苏省常熟市2008—2010年肉制品中亚硝酸盐残留量研究[J].畜牧与饲料科学,2011,32(08):37-38.
		sausage	≤30 (mg/kg)	广西南宁	1.52~12.56mg/kg	2013	覃军,路彩霞,李军成,叶晶晶,王茗莉,覃延壮.南宁市场上肉制品亚硝酸盐含量的调查[J].黑龙江畜牧兽医,2014(03):198-199.
		pickled meat	≤30 (mg/kg)	江西省	<1.0~14.3mg/kg	2014	杨梅.江西省118份肉制品中亚硝酸盐含量抽样调查分析[J].质量探索,2014,11(06):54-55.
		stewed meats in seasoning	≤30 (mg/kg)	江西省	<1.0~20.3mg/kg	2014	杨梅.江西省118份肉制品中亚硝酸盐含量抽样调查分析[J].质量探索,2014,11(06):54-55.
		smoked roast meat	≤30 (mg/kg)	江西省	<1.0~35.4mg/kg	2014	杨梅.江西省118份肉制品中亚硝酸盐含量抽样调查分析[J].质量探索,2014,11(06):54-55.
		meat enemas	≤30 (mg/kg)	江西省	<1.0~40.2mg/kg	2014	杨梅.江西省118份肉制品中亚硝酸盐含量抽样调查分析[J].质量探索,2014,11(06):54-55.
		sausage（average value）	≤30 (mg/kg)	山东省烟台市	5.89mg/kg	2017	[1]宫春波,王朝霞,董峰光,董桂贤,毛鑫.烟台市居民熟肉制品中亚硝酸盐膳食暴露健康风险评估[J].中国食品卫生杂志,2018,30(06):639-644.
		sauced beef（average value）	≤30 (mg/kg)	山东省烟台市	6.15mg/kg	2017	[1]宫春波,王朝霞,董峰光,董桂贤,毛鑫.烟台市居民熟肉制品中亚硝酸盐膳食暴露健康风险评估[J].中国食品卫生杂志,2018,30(06):639-644.
		western-style ham（average value）	≤30 (mg/kg)	山东省烟台市	5.94mg/kg	2017	[1]宫春波,王朝霞,董峰光,董桂贤,毛鑫.烟台市居民熟肉制品中亚硝酸盐膳食暴露健康风险评估[J].中国食品卫生杂志,2018,30(06):639-644.
		pickled meat（average value）	≤30 (mg/kg)	山东省烟台市	1.07mg/kg	2017	[1]宫春波,王朝霞,董峰光,董桂贤,毛鑫.烟台市居民熟肉制品中亚硝酸盐膳食暴露健康风险评估[J].中国食品卫生杂志,2018,30(06):639-644.
		fried smoked meat（average value）	≤30 (mg/kg)	山东省烟台市	3.10mg/kg	2017	[1]宫春波,王朝霞,董峰光,董桂贤,毛鑫.烟台市居民熟肉制品中亚硝酸盐膳食暴露健康风险评估[J].中国食品卫生杂志,2018,30(06):639-644.
		cooked meat（average value）	≤30 (mg/kg)	山东省烟台市	5.48mg/kg	2017	[1]宫春波,王朝霞,董峰光,董桂贤,毛鑫.烟台市居民熟肉制品中亚硝酸盐膳食暴露健康风险评估[J].中国食品卫生杂志,2018,30(06):639-644.
		Farmers ’ own bacon	≤30 (mg/kg)	贵州省黔南市	7.977893mg/kg	2016-2017	蒙帮明,丁淑金,罗绍娇,褚丹维,文狄.都匀市熏肉制品中亚硝酸盐含量的测定[J].科技视界,2019(18):150-153.
		guizhou flavor bacon	≤30 (mg/kg)	贵州省黔南市	5.15069mg/kg	2016-2017	蒙帮明,丁淑金,罗绍娇,褚丹维,文狄.都匀市熏肉制品中亚硝酸盐含量的测定[J].科技视界,2019(18):150-153.
		Sichuan-flavored bacon	≤30 (mg/kg)	贵州省黔南市	3.955247mg/kg	2016-2017	蒙帮明,丁淑金,罗绍娇,褚丹维,文狄.都匀市熏肉制品中亚硝酸盐含量的测定[J].科技视界,2019(18):150-153.
		old bacon	≤30 (mg/kg)	贵州省黔南市	3.76724mg/kg	2016-2017	蒙帮明,丁淑金,罗绍娇,褚丹维,文狄.都匀市熏肉制品中亚硝酸盐含量的测定[J].科技视界,2019(18):150-153.
		cantonese meat	≤30 (mg/kg)	贵州省黔南市	3.745956mg/kg	2016-2017	蒙帮明,丁淑金,罗绍娇,褚丹维,文狄.都匀市熏肉制品中亚硝酸盐含量的测定[J].科技视界,2019(18):150-153.
		guizhou bacon	≤30 (mg/kg)	贵州省黔南市	3.67501mg/kg	2016-2017	蒙帮明,丁淑金,罗绍娇,褚丹维,文狄.都匀市熏肉制品中亚硝酸盐含量的测定[J].科技视界,2019(18):150-153.
		chengkou bacon	≤30 (mg/kg)	贵州省黔南市	2.88396mg/kg	2016-2017	蒙帮明,丁淑金,罗绍娇,褚丹维,文狄.都匀市熏肉制品中亚硝酸盐含量的测定[J].科技视界,2019(18):150-153.
		little bacon（average value）	≤30 (mg/kg)	贵州省黔南市	2.674669mg/kg	2016-2017	蒙帮明,丁淑金,罗绍娇,褚丹维,文狄.都匀市熏肉制品中亚硝酸盐含量的测定[J].科技视界,2019(18):150-153.
		tunxiang bacon（Qianfuxiang）	≤30 (mg/kg)	贵州省黔南市	7.949515mg/kg	2016-2017	蒙帮明,丁淑金,罗绍娇,褚丹维,文狄.都匀市熏肉制品中亚硝酸盐含量的测定[J].科技视界,2019(18):150-153.
		Yongguichuan flavor sausage	≤30 (mg/kg)	贵州省黔南市	8.857625mg/kg	2016-2017	蒙帮明,丁淑金,罗绍娇,褚丹维,文狄.都匀市熏肉制品中亚硝酸盐含量的测定[J].科技视界,2019(18):150-153.
		sausage sausage	≤30 (mg/kg)	贵州省黔南市	7.12654mg/kg	2016-2017	蒙帮明,丁淑金,罗绍娇,褚丹维,文狄.都匀市熏肉制品中亚硝酸盐含量的测定[J].科技视界,2019(18):150-153.
		Guizhou sausage	≤30 (mg/kg)	贵州省黔南市	7.041404mg/kg	2016-2017	蒙帮明,丁淑金,罗绍娇,褚丹维,文狄.都匀市熏肉制品中亚硝酸盐含量的测定[J].科技视界,2019(18):150-153.
		tingle and hot sausage	≤30 (mg/kg)	贵州省黔南市	3.071968mg/kg	2016-2017	蒙帮明,丁淑金,罗绍娇,褚丹维,文狄.都匀市熏肉制品中亚硝酸盐含量的测定[J].科技视界,2019(18):150-153.
		Guizhou flavor sausage	≤30 (mg/kg)	贵州省黔南市	2.614365mg/kg	2016-2017	蒙帮明,丁淑金,罗绍娇,褚丹维,文狄.都匀市熏肉制品中亚硝酸盐含量的测定[J].科技视界,2019(18):150-153.
		Tunxiang sausage（Qianfuxiang）	≤30 (mg/kg)	贵州省黔南市	7.44225mg/kg	2016-2017	蒙帮明,丁淑金,罗绍娇,褚丹维,文狄.都匀市熏肉制品中亚硝酸盐含量的测定[J].科技视界,2019(18):150-153.
		stewed pork（Gulong）	≤30 (mg/kg)	贵州省黔南市	1.93683mg/kg	2016-2017	蒙帮明,丁淑金,罗绍娇,褚丹维,文狄.都匀市熏肉制品中亚硝酸盐含量的测定[J].科技视界,2019(18):150-153.
		Merlin canned meat for lunch	≤30 (mg/kg)	贵州省黔南市	4.093592mg/kg	2016-2017	蒙帮明,丁淑金,罗绍娇,褚丹维,文狄.都匀市熏肉制品中亚硝酸盐含量的测定[J].科技视界,2019(18):150-153.
		beef sauce per meal	≤30 (mg/kg)	贵州省黔南市	9.375532mg/kg	2016-2017	蒙帮明,丁淑金,罗绍娇,褚丹维,文狄.都匀市熏肉制品中亚硝酸盐含量的测定[J].科技视界,2019(18):150-153.
		delicious douchi fish	≤30 (mg/kg)	贵州省黔南市	2.852035mg/kg	2016-2017	蒙帮明,丁淑金,罗绍娇,褚丹维,文狄.都匀市熏肉制品中亚硝酸盐含量的测定[J].科技视界,2019(18):150-153.
		fish in black bean sauce	≤30 (mg/kg)	贵州省黔南市	3.288353mg/kg	2016-2017	蒙帮明,丁淑金,罗绍娇,褚丹维,文狄.都匀市熏肉制品中亚硝酸盐含量的测定[J].科技视界,2019(18):150-153.
		gold medal douchi fish	≤30 (mg/kg)	贵州省黔南市	3.089704mg/kg	2016-2017	蒙帮明,丁淑金,罗绍娇,褚丹维,文狄.都匀市熏肉制品中亚硝酸盐含量的测定[J].科技视界,2019(18):150-153.
		spicy douchi fish	≤30 (mg/kg)	贵州省黔南市	2.777541mg/kg	2016-2017	蒙帮明,丁淑金,罗绍娇,褚丹维,文狄.都匀市熏肉制品中亚硝酸盐含量的测定[J].科技视界,2019(18):150-153.
		canned ham	≤30 (mg/kg)	贵州省黔南市	2.270276mg/kg	2016-2017	蒙帮明,丁淑金,罗绍娇,褚丹维,文狄.都匀市熏肉制品中亚硝酸盐含量的测定[J].科技视界,2019(18):150-153.
		canned meat for hot pot lunch	≤30 (mg/kg)	贵州省黔南市	2.181594mg/kg	2016-2017	蒙帮明,丁淑金,罗绍娇,褚丹维,文狄.都匀市熏肉制品中亚硝酸盐含量的测定[J].科技视界,2019(18):150-153.
		canned red roast meat	≤30 (mg/kg)	贵州省黔南市	4.019099mg/kg	2016-2017	蒙帮明,丁淑金,罗绍娇,褚丹维,文狄.都匀市熏肉制品中亚硝酸盐含量的测定[J].科技视界,2019(18):150-153.
		canned red - burning ribs	≤30 (mg/kg)	贵州省黔南市	1.809127mg/kg	2016-2017	蒙帮明,丁淑金,罗绍娇,褚丹维,文狄.都匀市熏肉制品中亚硝酸盐含量的测定[J].科技视界,2019(18):150-153.
		canned red roast pork	≤30 (mg/kg)	贵州省黔南市	2.011323mg/kg	2016-2017	蒙帮明,丁淑金,罗绍娇,褚丹维,文狄.都匀市熏肉制品中亚硝酸盐含量的测定[J].科技视界,2019(18):150-153.
		sichuan silk beef snack	≤30 (mg/kg)	贵州省黔南市	3.231597mg/kg	2016-2017	蒙帮明,丁淑金,罗绍娇,褚丹维,文狄.都匀市熏肉制品中亚硝酸盐含量的测定[J].科技视界,2019(18):150-153.
		cow to spicy beef noodle	≤30 (mg/kg)	贵州省黔南市	3.678912mg/kg	2016-2017	蒙帮明,丁淑金,罗绍娇,褚丹维,文狄.都匀市熏肉制品中亚硝酸盐含量的测定[J].科技视界,2019(18):150-153.
		beef jerky	≤30 (mg/kg)	贵州省黔南市	2.773994mg/kg	2016-2017	蒙帮明,丁淑金,罗绍娇,褚丹维,文狄.都匀市熏肉制品中亚硝酸盐含量的测定[J].科技视界,2019(18):150-153.
		beef with brine sauce	≤30 (mg/kg)	贵州省黔南市	2.869771mg/kg	2016-2017	蒙帮明,丁淑金,罗绍娇,褚丹维,文狄.都匀市熏肉制品中亚硝酸盐含量的测定[J].科技视界,2019(18):150-153.
		hand-torn beef	≤30 (mg/kg)	贵州省黔南市	2.770447mg/kg	2016-2017	蒙帮明,丁淑金,罗绍娇,褚丹维,文狄.都匀市熏肉制品中亚硝酸盐含量的测定[J].科技视界,2019(18):150-153.
		Brine beef	≤30 (mg/kg)	贵州省黔南市	2.703048mg/kg	2016-2017	蒙帮明,丁淑金,罗绍娇,褚丹维,文狄.都匀市熏肉制品中亚硝酸盐含量的测定[J].科技视界,2019(18):150-153.
		taku beef jerky	≤30 (mg/kg)	贵州省黔南市	2.674669mg/kg	2016-2017	蒙帮明,丁淑金,罗绍娇,褚丹维,文狄.都匀市熏肉制品中亚硝酸盐含量的测定[J].科技视界,2019(18):150-153.
		beef jerky	≤30 (mg/kg)	贵州省黔南市	3.983626mg/kg	2016-2017	蒙帮明,丁淑金,罗绍娇,褚丹维,文狄.都匀市熏肉制品中亚硝酸盐含量的测定[J].科技视界,2019(18):150-153.
		vegetable pork jerky	≤30 (mg/kg)	贵州省黔南市	2.830751mg/kg	2016-2017	蒙帮明,丁淑金,罗绍娇,褚丹维,文狄.都匀市熏肉制品中亚硝酸盐含量的测定[J].科技视界,2019(18):150-153.
		roasted bean dry（street food stalls）	≤30 (mg/kg)	西南大学(重庆市）	2.135mg/kg	2009	张巧英,张龙杰,唐晓渝,刘明芳,刘敏华.某大学及周边烤炸食品中亚硝酸盐和苯并芘监测[J].现代预防医学,2010,37(08):1435-1437+1440.
		roasted bean dry（street food stalls）	≤30 (mg/kg)	西南大学(重庆市）	3.356mg/kg	2009	张巧英,张龙杰,唐晓渝,刘明芳,刘敏华.某大学及周边烤炸食品中亚硝酸盐和苯并芘监测[J].现代预防医学,2010,37(08):1435-1437+1440.
		roasted bean dry（street food stalls）	≤30 (mg/kg)	西南大学(重庆市）	2.914mg/kg	2009	张巧英,张龙杰,唐晓渝,刘明芳,刘敏华.某大学及周边烤炸食品中亚硝酸盐和苯并芘监测[J].现代预防医学,2010,37(08):1435-1437+1440.
		roasted bean dry（mess hall）	≤30 (mg/kg)	西南大学(重庆市）	2.117mg/kg	2009	张巧英,张龙杰,唐晓渝,刘明芳,刘敏华.某大学及周边烤炸食品中亚硝酸盐和苯并芘监测[J].现代预防医学,2010,37(08):1435-1437+1440.
		fried potatoes（street food stalls）	≤30 (mg/kg)	西南大学(重庆市）	4.662mg/kg	2009	张巧英,张龙杰,唐晓渝,刘明芳,刘敏华.某大学及周边烤炸食品中亚硝酸盐和苯并芘监测[J].现代预防医学,2010,37(08):1435-1437+1440.
		fried potatoes（street food stalls）	≤30 (mg/kg)	西南大学(重庆市）	1.286mg/kg	2009	张巧英,张龙杰,唐晓渝,刘明芳,刘敏华.某大学及周边烤炸食品中亚硝酸盐和苯并芘监测[J].现代预防医学,2010,37(08):1435-1437+1440.
		fried potatoes（street food stalls）	≤30 (mg/kg)	西南大学(重庆市）	4.459mg/kg	2009	张巧英,张龙杰,唐晓渝,刘明芳,刘敏华.某大学及周边烤炸食品中亚硝酸盐和苯并芘监测[J].现代预防医学,2010,37(08):1435-1437+1440.
		fried potatoes（mess hall）	≤30 (mg/kg)	西南大学(重庆市）	1.737mg/kg	2009	张巧英,张龙杰,唐晓渝,刘明芳,刘敏华.某大学及周边烤炸食品中亚硝酸盐和苯并芘监测[J].现代预防医学,2010,37(08):1435-1437+1440.
		fried potatoes（mess hall）	≤30 (mg/kg)	西南大学(重庆市）	9.246mg/kg	2009	张巧英,张龙杰,唐晓渝,刘明芳,刘敏华.某大学及周边烤炸食品中亚硝酸盐和苯并芘监测[J].现代预防医学,2010,37(08):1435-1437+1440.
		fried pancake（street food stalls）	≤30 (mg/kg)	西南大学(重庆市）	1.667mg/kg	2009	张巧英,张龙杰,唐晓渝,刘明芳,刘敏华.某大学及周边烤炸食品中亚硝酸盐和苯并芘监测[J].现代预防医学,2010,37(08):1435-1437+1440.
		fried pancake（street food stalls）	≤30 (mg/kg)	西南大学(重庆市）	4.118mg/kg	2009	张巧英,张龙杰,唐晓渝,刘明芳,刘敏华.某大学及周边烤炸食品中亚硝酸盐和苯并芘监测[J].现代预防医学,2010,37(08):1435-1437+1440.
		fried pancake（mess hall）	≤30 (mg/kg)	西南大学(重庆市）	4.872mg/kg	2009	张巧英,张龙杰,唐晓渝,刘明芳,刘敏华.某大学及周边烤炸食品中亚硝酸盐和苯并芘监测[J].现代预防医学,2010,37(08):1435-1437+1440.
		fried pancake（mess hall）	≤30 (mg/kg)	西南大学(重庆市）	4.716mg/kg	2009	张巧英,张龙杰,唐晓渝,刘明芳,刘敏华.某大学及周边烤炸食品中亚硝酸盐和苯并芘监测[J].现代预防医学,2010,37(08):1435-1437+1440.
		roasted leek（street food stalls）	≤30 (mg/kg)	西南大学(重庆市）	2.838mg/kg	2009	张巧英,张龙杰,唐晓渝,刘明芳,刘敏华.某大学及周边烤炸食品中亚硝酸盐和苯并芘监测[J].现代预防医学,2010,37(08):1435-1437+1440.
		roasted leek（street food stalls）	≤30 (mg/kg)	西南大学(重庆市）	6.447mg/kg	2009	张巧英,张龙杰,唐晓渝,刘明芳,刘敏华.某大学及周边烤炸食品中亚硝酸盐和苯并芘监测[J].现代预防医学,2010,37(08):1435-1437+1440.
		roasted leek（street food stalls）	≤30 (mg/kg)	西南大学(重庆市）	2.067mg/kg	2009	张巧英,张龙杰,唐晓渝,刘明芳,刘敏华.某大学及周边烤炸食品中亚硝酸盐和苯并芘监测[J].现代预防医学,2010,37(08):1435-1437+1440.
		grilled fish（street food stalls）	≤30 (mg/kg)	西南大学(重庆市）	1.217mg/kg	2009	张巧英,张龙杰,唐晓渝,刘明芳,刘敏华.某大学及周边烤炸食品中亚硝酸盐和苯并芘监测[J].现代预防医学,2010,37(08):1435-1437+1440.
		roast mutton slices fillet of lamb skewer（street food stalls）	≤30 (mg/kg)	西南大学(重庆市）	10.929mg/kg	2009	张巧英,张龙杰,唐晓渝,刘明芳,刘敏华.某大学及周边烤炸食品中亚硝酸盐和苯并芘监测[J].现代预防医学,2010,37(08):1435-1437+1440.
		roast mutton slices fillet of lamb skewer（street food stalls）	≤30 (mg/kg)	西南大学(重庆市）	29.804mg/kg	2009	张巧英,张龙杰,唐晓渝,刘明芳,刘敏华.某大学及周边烤炸食品中亚硝酸盐和苯并芘监测[J].现代预防医学,2010,37(08):1435-1437+1440.
		roast mutton slices fillet of lamb skewer（street food stalls）	≤30 (mg/kg)	西南大学(重庆市）	35.585mg/kg	2009	张巧英,张龙杰,唐晓渝,刘明芳,刘敏华.某大学及周边烤炸食品中亚硝酸盐和苯并芘监测[J].现代预防医学,2010,37(08):1435-1437+1440.
		flammulina velutipes grilled（street food stalls）	≤30 (mg/kg)	西南大学(重庆市）	6.245mg/kg	2009	张巧英,张龙杰,唐晓渝,刘明芳,刘敏华.某大学及周边烤炸食品中亚硝酸盐和苯并芘监测[J].现代预防医学,2010,37(08):1435-1437+1440.
		flammulina velutipes grilled（street food stalls）	≤30 (mg/kg)	西南大学(重庆市）	8.738mg/kg	2009	张巧英,张龙杰,唐晓渝,刘明芳,刘敏华.某大学及周边烤炸食品中亚硝酸盐和苯并芘监测[J].现代预防医学,2010,37(08):1435-1437+1440.
		flammulina velutipes grilled（street food stalls）	≤30 (mg/kg)	西南大学(重庆市）	4.916mg/kg	2009	张巧英,张龙杰,唐晓渝,刘明芳,刘敏华.某大学及周边烤炸食品中亚硝酸盐和苯并芘监测[J].现代预防医学,2010,37(08):1435-1437+1440.
		fried sausage（street food stalls）	≤30 (mg/kg)	西南大学(重庆市）	6.693mg/kg	2009	张巧英,张龙杰,唐晓渝,刘明芳,刘敏华.某大学及周边烤炸食品中亚硝酸盐和苯并芘监测[J].现代预防医学,2010,37(08):1435-1437+1440.
		fried sausage（mess hall）	≤30 (mg/kg)	西南大学(重庆市）	4.390mg/kg	2009	张巧英,张龙杰,唐晓渝,刘明芳,刘敏华.某大学及周边烤炸食品中亚硝酸盐和苯并芘监测[J].现代预防医学,2010,37(08):1435-1437+1440.
		roasted pork ribs（mess hall）	≤30 (mg/kg)	西南大学(重庆市）	2.423mg/kg	2009	张巧英,张龙杰,唐晓渝,刘明芳,刘敏华.某大学及周边烤炸食品中亚硝酸盐和苯并芘监测[J].现代预防医学,2010,37(08):1435-1437+1440.
		small soybean foods 1（supermarket）	≤3 (mg/kg)	河北省石家庄学院附近	9.8mg/kg	2018	张媛媛,邓永飞,张彬,李丙路,韩爱云,赵雅轩,韩芸娇.大学生日常饮食中亚硝酸盐含量的抽样分析——以石家庄学院周边售卖小食品为例[J].石家庄学院学报,2018,20(06):16-22.
		small soybean foods 2（supermarket）	≤3 (mg/kg)	河北省石家庄学院附近	7.6mg/kg	2018	张媛媛,邓永飞,张彬,李丙路,韩爱云,赵雅轩,韩芸娇.大学生日常饮食中亚硝酸盐含量的抽样分析——以石家庄学院周边售卖小食品为例[J].石家庄学院学报,2018,20(06):16-22.
		small soybean foods 3（supermarket）	≤3 (mg/kg)	河北省石家庄学院附近	5.9mg/kg	2018	张媛媛,邓永飞,张彬,李丙路,韩爱云,赵雅轩,韩芸娇.大学生日常饮食中亚硝酸盐含量的抽样分析——以石家庄学院周边售卖小食品为例[J].石家庄学院学报,2018,20(06):16-22.
		small soybean foods 4（street food stalls）	≤3 (mg/kg)	河北省石家庄学院附近	6.0mg/kg	2018	张媛媛,邓永飞,张彬,李丙路,韩爱云,赵雅轩,韩芸娇.大学生日常饮食中亚硝酸盐含量的抽样分析——以石家庄学院周边售卖小食品为例[J].石家庄学院学报,2018,20(06):16-22.
		small soybean foods 5（street food stalls）	≤3 (mg/kg)	河北省石家庄学院附近	9.3mg/kg	2018	张媛媛,邓永飞,张彬,李丙路,韩爱云,赵雅轩,韩芸娇.大学生日常饮食中亚硝酸盐含量的抽样分析——以石家庄学院周边售卖小食品为例[J].石家庄学院学报,2018,20(06):16-22.
		small gluten foods 1（supermarket）	≤3 (mg/kg)	河北省石家庄学院附近	15.1mg/kg	2018	张媛媛,邓永飞,张彬,李丙路,韩爱云,赵雅轩,韩芸娇.大学生日常饮食中亚硝酸盐含量的抽样分析——以石家庄学院周边售卖小食品为例[J].石家庄学院学报,2018,20(06):16-22.
		small gluten foods 2（supermarket）	≤3 (mg/kg)	河北省石家庄学院附近	1.6mg/kg	2018	张媛媛,邓永飞,张彬,李丙路,韩爱云,赵雅轩,韩芸娇.大学生日常饮食中亚硝酸盐含量的抽样分析——以石家庄学院周边售卖小食品为例[J].石家庄学院学报,2018,20(06):16-22.
		small gluten foods 3（supermarket）	≤3 (mg/kg)	河北省石家庄学院附近	8.1mg/kg	2018	张媛媛,邓永飞,张彬,李丙路,韩爱云,赵雅轩,韩芸娇.大学生日常饮食中亚硝酸盐含量的抽样分析——以石家庄学院周边售卖小食品为例[J].石家庄学院学报,2018,20(06):16-22.
		small gluten foods 4（street food stalls）	≤3 (mg/kg)	河北省石家庄学院附近	6.5mg/kg	2018	张媛媛,邓永飞,张彬,李丙路,韩爱云,赵雅轩,韩芸娇.大学生日常饮食中亚硝酸盐含量的抽样分析——以石家庄学院周边售卖小食品为例[J].石家庄学院学报,2018,20(06):16-22.
		small gluten foods 5（street food stalls）	≤3 (mg/kg)	河北省石家庄学院附近	6.5mg/kg	2018	张媛媛,邓永飞,张彬,李丙路,韩爱云,赵雅轩,韩芸娇.大学生日常饮食中亚硝酸盐含量的抽样分析——以石家庄学院周边售卖小食品为例[J].石家庄学院学报,2018,20(06):16-22.
		beef food 1（supermarket）	≤20 (mg/kg)	河北省石家庄学院附近	1.4mg/kg	2018	张媛媛,邓永飞,张彬,李丙路,韩爱云,赵雅轩,韩芸娇.大学生日常饮食中亚硝酸盐含量的抽样分析——以石家庄学院周边售卖小食品为例[J].石家庄学院学报,2018,20(06):16-22.
		beef food 2（supermarket）	≤20 (mg/kg)	河北省石家庄学院附近	2.3mg/kg	2018	张媛媛,邓永飞,张彬,李丙路,韩爱云,赵雅轩,韩芸娇.大学生日常饮食中亚硝酸盐含量的抽样分析——以石家庄学院周边售卖小食品为例[J].石家庄学院学报,2018,20(06):16-22.
		beef food 3（supermarket）	≤20 (mg/kg)	河北省石家庄学院附近	8.8mg/kg	2018	张媛媛,邓永飞,张彬,李丙路,韩爱云,赵雅轩,韩芸娇.大学生日常饮食中亚硝酸盐含量的抽样分析——以石家庄学院周边售卖小食品为例[J].石家庄学院学报,2018,20(06):16-22.
		beef food 4（street food stalls）	≤20 (mg/kg)	河北省石家庄学院附近	2.0mg/kg	2018	张媛媛,邓永飞,张彬,李丙路,韩爱云,赵雅轩,韩芸娇.大学生日常饮食中亚硝酸盐含量的抽样分析——以石家庄学院周边售卖小食品为例[J].石家庄学院学报,2018,20(06):16-22.
		beef food 5（street food stalls）	≤20 (mg/kg)	河北省石家庄学院附近	6.3mg/kg	2018	张媛媛,邓永飞,张彬,李丙路,韩爱云,赵雅轩,韩芸娇.大学生日常饮食中亚硝酸盐含量的抽样分析——以石家庄学院周边售卖小食品为例[J].石家庄学院学报,2018,20(06):16-22.
		chicken food 1（supermarket）	≤20 (mg/kg)	河北省石家庄学院附近	4.2mg/kg	2018	张媛媛,邓永飞,张彬,李丙路,韩爱云,赵雅轩,韩芸娇.大学生日常饮食中亚硝酸盐含量的抽样分析——以石家庄学院周边售卖小食品为例[J].石家庄学院学报,2018,20(06):16-22.
		chicken food 2（supermarket）	≤20 (mg/kg)	河北省石家庄学院附近	2.2mg/kg	2018	张媛媛,邓永飞,张彬,李丙路,韩爱云,赵雅轩,韩芸娇.大学生日常饮食中亚硝酸盐含量的抽样分析——以石家庄学院周边售卖小食品为例[J].石家庄学院学报,2018,20(06):16-22.
		chicken food 3（supermarket）	≤20 (mg/kg)	河北省石家庄学院附近	5.9mg/kg	2018	张媛媛,邓永飞,张彬,李丙路,韩爱云,赵雅轩,韩芸娇.大学生日常饮食中亚硝酸盐含量的抽样分析——以石家庄学院周边售卖小食品为例[J].石家庄学院学报,2018,20(06):16-22.
		chicken food 4（street food stalls）	≤20 (mg/kg)	河北省石家庄学院附近	1.8mg/kg	2018	张媛媛,邓永飞,张彬,李丙路,韩爱云,赵雅轩,韩芸娇.大学生日常饮食中亚硝酸盐含量的抽样分析——以石家庄学院周边售卖小食品为例[J].石家庄学院学报,2018,20(06):16-22.
		chicken food 5（street food stalls）	≤20 (mg/kg)	河北省石家庄学院附近	2.1mg/kg	2018	张媛媛,邓永飞,张彬,李丙路,韩爱云,赵雅轩,韩芸娇.大学生日常饮食中亚硝酸盐含量的抽样分析——以石家庄学院周边售卖小食品为例[J].石家庄学院学报,2018,20(06):16-22.
		small fish food 1（supermarket）	≤20 (mg/kg)	河北省石家庄学院附近	2.9mg/kg	2018	张媛媛,邓永飞,张彬,李丙路,韩爱云,赵雅轩,韩芸娇.大学生日常饮食中亚硝酸盐含量的抽样分析——以石家庄学院周边售卖小食品为例[J].石家庄学院学报,2018,20(06):16-22.
		small fish food 2（supermarket）	≤20 (mg/kg)	河北省石家庄学院附近	2.1mg/kg	2018	张媛媛,邓永飞,张彬,李丙路,韩爱云,赵雅轩,韩芸娇.大学生日常饮食中亚硝酸盐含量的抽样分析——以石家庄学院周边售卖小食品为例[J].石家庄学院学报,2018,20(06):16-22.
		small fish food 3（supermarket）	≤20 (mg/kg)	河北省石家庄学院附近	1.1mg/kg	2018	张媛媛,邓永飞,张彬,李丙路,韩爱云,赵雅轩,韩芸娇.大学生日常饮食中亚硝酸盐含量的抽样分析——以石家庄学院周边售卖小食品为例[J].石家庄学院学报,2018,20(06):16-22.
		small fish food 4（street food stalls）	≤20 (mg/kg)	河北省石家庄学院附近	1.6mg/kg	2018	张媛媛,邓永飞,张彬,李丙路,韩爱云,赵雅轩,韩芸娇.大学生日常饮食中亚硝酸盐含量的抽样分析——以石家庄学院周边售卖小食品为例[J].石家庄学院学报,2018,20(06):16-22.
		small fish food 5（street food stalls）	≤20 (mg/kg)	河北省石家庄学院附近	3.5mg/kg	2018	张媛媛,邓永飞,张彬,李丙路,韩爱云,赵雅轩,韩芸娇.大学生日常饮食中亚硝酸盐含量的抽样分析——以石家庄学院周边售卖小食品为例[J].石家庄学院学报,2018,20(06):16-22.
