# Supplementary material for: Study on dietary intake, risk assessment, and molecular toxicity mechanism of benzo[α]pyrene in college students in China Bashu area
Source: Food Sci Nutr. 2022 Aug 9;10(12):4155–67. doi: 10.1002/fsn3.3007 (PMC9731532; doi:10.1002/fsn3.3007)
Supplement: Supplementary file 3 — Appendix S2 [file FSN3-10-4155-s001.xlsx]

## Sheet: Sheet1
序号	提交答卷时间	所用时间	来源	来源详情	来自IP	1、您的性别：	2、您的体重（kg）	3、您的身高（cm）	4、您的年龄（周岁）	5、学历	6、请选择您的日常饮食所在城市:	7、是否了解过苯并芘致癌的相关知识	8、您一般每天吃几餐	9、您一般早餐的来源地点是	10、您一般午餐的来源地点是	11、您一般晚餐的来源地点是	12、是否食用大米及制品（米饭、米粉等）	13、每周几次	14、每次用量为（一碗约为1两）	15、是否食用馒头	16、一周几次	17、每次用量为（一个约为50g）	18、是否食用面条	19、一周几次	20、每次用量为（一碗约为2两）	21、是否食用方便面	22、一周几次	23、每次用量为（每包面饼85g）	24、是否食用油炸肉丸、油炸肉串、油炸火腿肠	25、一周几次	26、每次用量为（一份约为掌心大小，90g）	27、是否食用烧烤猪肉类食品	28、一周几次	29、每次用量为（一份约为掌心大小，90g）	30、是否食用烧烤羊肉食品	31、一周几次	32、每次用量为（一份约为掌心大小，90g）	33、是否食用烧烤牛肉食品	34、一周几次	35、每次用量为（一份约为掌心大小，90g）	36、是否食用烧烤鸡肉类食品（烧鸡、烤鸡、烤鸡爪、烤鸡翅等）	37、一周几次	38、每次用量为（一份约为掌心大小，90g）	39、是否食用烤鱼、烤鱿鱼	40、一周几次	41、每次用量为（一份约为掌心大小，90g）	42、是否食用烟熏制品（烟熏腊肉、烟熏腊肠等）	43、一周几次	44、每次用量为（一份约为掌心大小，90g）
1	2020/10/17 12:01:40	216秒	微信	N/A	106.17.11.134(湖南-长沙)	2	50	159	17	2	湖南-湘西	2	2	5	2	2	1	14	2	2	-3	-3	2	-3	-3	1	1	2	1	3	2	2	-3	-3	2	-3	-3	2	-3	-3	1	4	2	2	-3	-3	2	-3	-3
2	2020/10/17 12:04:25	118秒	手机提交	直接访问	119.4.252.55(四川-成都)	2	104	164	20	2	四川-乐山	2	3	2	2	2	1	5	2	2	-3	-3	1	3	2	1	1	1	1	1	1	1	1	1	1	1	2	1	1	1	1	1	1	2	-3	-3	2	-3	-3
3	2020/10/17 12:04:25	96秒	手机提交	直接访问	171.92.92.83(四川-达州)	2	54	160	22	2	四川-乐山	2	3	2	2	5	1	10	1	2	-3	-3	2	-3	-3	2	-3	-3	2	-3	-3	2	-3	-3	2	-3	-3	2	-3	-3	2	-3	-3	2	-3	-3	2	-3	-3
4	2020/10/17 12:04:49	68秒	手机提交	直接访问	118.115.31.4(四川-成都)	2	53	165	19	2	四川-乐山	2	3	2	2	2	1	21	2	2	-3	-3	2	-3	-3	2	-3	-3	2	-3	-3	2	-3	-3	2	-3	-3	2	-3	-3	2	-3	-3	2	-3	-3	2	-3	-3
5	2020/10/17 12:05:23	150秒	手机提交	直接访问	139.207.16.148(四川-成都)	2	45	158	19	2	四川-乐山	2	4	2	2	2	1	14	2	2	-3	-3	1	3	2	1	1	2	2	-3	-3	1	1	1	2	-3	-3	2	-3	-3	1	1	1	2	-3	-3	2	-3	-3
6	2020/10/17 12:05:30	176秒	手机提交	直接访问	117.136.15.227(四川-成都)	1	70	173	19	2	四川-乐山	1	3	2	2	2	1	14	3	2	-3	-3	1	4	2	2	-3	-3	2	-3	-3	1	1	3	2	-3	-3	2	-3	-3	2	-3	-3	1	1	3	2	-3	-3
7	2020/10/17 12:05:56	158秒	手机提交	直接访问	171.216.192.166(四川-成都)	1	67	170	21	2	四川-乐山	1	3	2	2	2	1	14	3	2	-3	-3	2	-3	-3	2	-3	-3	2	-3	-3	2	-3	-3	2	-3	-3	2	-3	-3	1	5	2	2	-3	-3	2	-3	-3
8	2020/10/17 12:06:29	106秒	手机提交	直接访问	171.93.187.116(四川-成都)	2	43	161	20	2	四川-乐山	2	3	2	2	2	1	14	3	2	-3	-3	2	-3	-3	2	-3	-3	2	-3	-3	2	-3	-3	2	-3	-3	2	-3	-3	2	-3	-3	2	-3	-3	2	-3	-3
9	2020/10/17 12:06:39	126秒	手机提交	直接访问	118.115.77.156(四川-成都)	1	80	173	20	2	四川-乐山	2	3	2	2	3	1	14	2	2	-3	-3	1	6	2	2	-3	-3	2	-3	-3	2	-3	-3	2	-3	-3	2	-3	-3	2	-3	-3	2	-3	-3	2	-3	-3
10	2020/10/17 12:06:51	143秒	手机提交	直接访问	171.93.180.119(四川-成都)	2	84	157	20	2	四川-乐山	2	3	2	2	2	1	21	2	1	3	2	1	1	2	1	1	2	2	-3	-3	2	-3	-3	2	-3	-3	2	-3	-3	2	-3	-3	2	-3	-3	2	-3	-3
11	2020/10/17 12:06:52	133秒	手机提交	直接访问	101.206.168.10(四川-成都)	1	75	175	19	2	四川-乐山	2	3	2	2	2	1	7	3	2	-3	-3	1	2	3	2	-3	-3	2	-3	-3	2	-3	-3	2	-3	-3	2	-3	-3	2	-3	-3	2	-3	-3	2	-3	-3
12	2020/10/17 12:06:55	188秒	手机提交	直接访问	171.210.246.121(四川-成都)	2	56	170	18	2	四川-乐山	2	3	2	2	2	1	18	2	2	-3	-3	1	6	2	1	2	2	2	-3	-3	2	-3	-3	2	-3	-3	2	-3	-3	2	-3	-3	2	-3	-3	2	-3	-3
13	2020/10/17 12:07:05	171秒	手机提交	直接访问	139.207.75.101(四川-成都)	2	60	165	22	2	四川-乐山	2	3	2	2	2	1	7	1	2	-3	-3	1	3	2	2	-3	-3	1	5	3	2	-3	-3	2	-3	-3	1	1	5	2	-3	-3	2	-3	-3	2	-3	-3
14	2020/10/17 12:07:22	92秒	手机提交	直接访问	171.93.238.140(四川-成都)	2	45	158	21	2	四川-乐山	2	3	2	2	3	1	7	2	2	-3	-3	2	-3	-3	1	1	2	2	-3	-3	2	-3	-3	2	-3	-3	2	-3	-3	2	-3	-3	2	-3	-3	2	-3	-3
15	2020/10/17 12:07:35	337秒	手机提交	直接访问	171.209.160.90(四川-成都)	1	70	171	19	2	四川-泸州	2	3	1	1	1	1	21	3	2	-3	-3	1	3	2	1	3	3	2	-3	-3	2	-3	-3	2	-3	-3	2	-3	-3	2	-3	-3	2	-3	-3	2	-3	-3
16	2020/10/17 12:07:51	237秒	手机提交	直接访问	171.93.155.234(四川-成都)	2	53	163	21	2	四川-乐山	2	3	2	2	2	1	16	2	2	-3	-3	1	3	2	2	-3	-3	1	1	2	2	-3	-3	2	-3	-3	2	-3	-3	2	-3	-3	1	1	2	2	-3	-3
17	2020/10/17 12:08:29	270秒	手机提交	直接访问	171.93.138.219(四川-成都)	2	48	155	22	2	四川-乐山	1	3	2	3	2	1	15	2	2	-3	-3	1	6	2	1	1	2	1	1	2	1	1	2	2	-3	-3	1	1	2	1	1	2	1	1	2	1	1	2
18	2020/10/17 12:08:31	191秒	手机提交	直接访问	183.222.132.160(四川-眉山)	2	60	157	19	2	四川-乐山	2	3	2	2	2	1	10	2	2	-3	-3	1	2	2	2	-3	-3	1	1	2	2	-3	-3	2	-3	-3	2	-3	-3	2	-3	-3	2	-3	-3	2	-3	-3
19	2020/10/17 12:08:43	404秒	手机提交	直接访问	118.115.104.3(四川-成都)	1	53	172	20	2	四川-乐山	1	3	2	2	2	1	14	3	2	-3	-3	1	2	3	2	-3	-3	2	-3	-3	2	-3	-3	2	-3	-3	2	-3	-3	2	-3	-3	2	-3	-3	2	-3	-3
20	2020/10/17 12:10:00	403秒	手机提交	直接访问	117.136.62.194(四川-成都)	2	49	155	21	2	四川-乐山	2	3	2	2	2	1	15	2	2	-3	-3	1	3	2	1	2	2	1	1	2	1	1	2	2	-3	-3	2	-3	-3	2	-3	-3	1	1	1	1	1	1
21	2020/10/17 12:10:45	224秒	手机提交	直接访问	117.136.62.204(四川-成都)	2	45.65	157	20	2	四川-乐山	2	3	2	2	2	1	14	2	1	2	2	1	2	2	1	1	2	1	1	2	2	-3	-3	2	-3	-3	2	-3	-3	2	-3	-3	2	-3	-3	2	-3	-3
22	2020/10/17 12:10:47	121秒	手机提交	直接访问	223.104.214.98(四川-宜宾)	2	61	163	20	2	四川-乐山	2	3	2	2	2	1	14	2	1	6	2	1	1	2	1	1	1	1	1	2	2	-3	-3	2	-3	-3	2	-3	-3	2	-3	-3	2	-3	-3	2	-3	-3
23	2020/10/17 12:11:37	208秒	手机提交	直接访问	101.206.167.23(四川-成都)	1	54	153	22	2	四川-乐山	1	3	2	2	2	1	15	2	2	-3	-3	1	4	2	1	1	2	1	3	2	2	-3	-3	2	-3	-3	2	-3	-3	2	-3	-3	2	-3	-3	2	-3	-3
24	2020/10/17 12:11:38	103秒	手机提交	直接访问	171.209.75.31(四川-成都)	2	95	158	19	2	四川-乐山	2	3	2	2	2	1	7	3	1	3	2	2	-3	-3	2	-3	-3	2	-3	-3	1	4	2	2	-3	-3	2	-3	-3	1	5	3	1	1	2	2	-3	-3
25	2020/10/17 12:11:38	184秒	手机提交	直接访问	117.136.15.245(四川-成都)	2	48	158	21	2	四川-乐山	1	3	2	3	2	1	14	1	1	6	2	1	4	2	2	-3	-3	2	-3	-3	2	-3	-3	2	-3	-3	2	-3	-3	2	-3	-3	2	-3	-3	2	-3	-3
26	2020/10/17 12:12:28	111秒	手机提交	直接访问	223.104.214.21(四川-宜宾)	2	70	174	20	2	四川-乐山	1	3	2	3	2	1	10	2	2	-3	-3	1	5	2	2	-3	-3	2	-3	-3	2	-3	-3	2	-3	-3	2	-3	-3	2	-3	-3	2	-3	-3	2	-3	-3
27	2020/10/17 12:12:28	184秒	手机提交	直接访问	101.206.170.93(四川-成都)	2	65	170	20	2	四川-乐山	2	3	2	2	2	1	12	2	1	3	2	1	2	2	2	-3	-3	2	-3	-3	2	-3	-3	2	-3	-3	2	-3	-3	2	-3	-3	2	-3	-3	2	-3	-3
28	2020/10/17 12:13:01	286秒	手机提交	直接访问	117.136.15.143(四川-成都)	2	44	155	21	2	四川-乐山	1	3	2	2	2	1	20	2	2	-3	-3	1	2	2	2	-3	-3	1	1	1	2	-3	-3	2	-3	-3	2	-3	-3	2	-3	-3	1	1	1	2	-3	-3
29	2020/10/17 12:13:29	272秒	手机提交	直接访问	117.136.15.229(四川-成都)	2	44	153	21	2	四川-乐山	2	3	2	2	2	1	7	2	1	7	2	1	7	1	1	1	1	1	1	1	2	-3	-3	2	-3	-3	2	-3	-3	2	-3	-3	1	0	1	2	-3	-3
30	2020/10/17 12:14:01	211秒	手机提交	直接访问	117.136.62.167(四川-成都)	2	47	154	22	2	四川-乐山	1	3	2	2	2	1	14	2	1	2	3	1	2	2	1	1	2	1	1	2	1	1	2	2	-3	-3	2	-3	-3	1	1	4	2	-3	-3	2	-3	-3
31	2020/10/17 12:16:31	298秒	手机提交	直接访问	117.175.132.161(四川-成都)	2	60	165	22	2	四川-成都	1	3	2	2	2	1	10	2	2	-3	-3	1	7	2	2	-3	-3	1	1	2	1	1	2	2	-3	-3	2	-3	-3	2	-3	-3	1	1	1	1	1	1
32	2020/10/17 12:18:00	163秒	手机提交	直接访问	117.136.62.171(四川-成都)	1	110	170	23	1	广东-深圳	1	1	5	5	4	1	1	2	1	5	1	2	-3	-3	1	10	1	1	5	1	1	2	1	1	2	1	1	5	1	1	2	1	1	2	1	1	2	1
33	2020/10/17 12:18:14	129秒	手机提交	直接访问	117.136.62.194(四川-成都)	2	57	163	20	2	四川-乐山	2	3	2	2	2	1	12	2	1	5	2	1	3	2	2	-3	-3	2	-3	-3	2	-3	-3	2	-3	-3	2	-3	-3	2	-3	-3	2	-3	-3	2	-3	-3
34	2020/10/17 12:18:58	118秒	手机提交	直接访问	117.136.15.246(四川-成都)	2	47	162	20	2	四川-乐山	2	3	2	2	2	1	15	2	1	1	2	1	2	2	2	-3	-3	2	-3	-3	2	-3	-3	2	-3	-3	2	-3	-3	2	-3	-3	2	-3	-3	2	-3	-3
35	2020/10/17 12:19:36	141秒	手机提交	直接访问	118.114.45.61(四川-成都)	1	65	169	23	2	四川-成都	2	3	2	2	2	1	4	2	1	2	3	1	2	2	1	1	2	2	-3	-3	2	-3	-3	2	-3	-3	2	-3	-3	2	-3	-3	2	-3	-3	1	1	1
36	2020/10/17 12:19:44	115秒	手机提交	直接访问	171.92.75.227(四川-达州)	2	85	155	20	2	四川-乐山	2	3	2	2	2	1	21	2	1	7	2	1	1	2	1	2	2	2	-3	-3	2	-3	-3	2	-3	-3	2	-3	-3	2	-3	-3	2	-3	-3	2	-3	-3
37	2020/10/17 12:21:24	171秒	手机提交	直接访问	110.189.80.104(四川-乐山)	2	49	160	21	2	四川-乐山	2	3	5	2	2	1	7	2	2	-3	-3	1	4	2	1	2	2	1	1	2	1	1	1	2	-3	-3	2	-3	-3	1	1	1	2	-3	-3	2	-3	-3
38	2020/10/17 12:22:05	117秒	手机提交	直接访问	171.93.195.30(四川-成都)	2	70	160	20	2	四川-巴中	2	3	2	3	2	1	2	2	2	-3	-3	2	-3	-3	1	2	2	1	2	2	1	2	2	2	-3	-3	2	-3	-3	2	-3	-3	2	-3	-3	2	-3	-3
39	2020/10/17 12:22:22	226秒	手机提交	直接访问	101.206.169.109(四川-成都)	2	52	165	21	2	四川-乐山	2	3	2	2	2	1	14	2	1	7	2	1	5	2	1	2	2	1	1	2	2	-3	-3	2	-3	-3	2	-3	-3	2	-3	-3	2	-3	-3	2	-3	-3
40	2020/10/17 12:23:40	122秒	手机提交	直接访问	222.210.49.44(四川-成都)	1	47	160	22	2	四川-成都	2	3	2	2	2	1	7	2	2	-3	-3	1	5	2	2	-3	-3	2	-3	-3	2	-3	-3	2	-3	-3	2	-3	-3	2	-3	-3	2	-3	-3	2	-3	-3
41	2020/10/17 12:24:04	158秒	手机提交	直接访问	171.210.171.66(四川-成都)	2	60	165	22	2	四川-乐山	2	3	2	2	3	1	10	2	1	2	2	1	3	2	2	-3	-3	2	-3	-3	2	-3	-3	2	-3	-3	2	-3	-3	2	-3	-3	2	-3	-3	2	-3	-3
42	2020/10/17 12:25:38	131秒	手机提交	直接访问	183.70.13.73(重庆-重庆)	1	61	168	19	2	重庆-永川区	1	3	2	2	2	1	7	3	2	-3	-3	1	7	3	1	1	2	1	2	2	2	-3	-3	2	-3	-3	2	-3	-3	1	1	2	2	-3	-3	2	-3	-3
43	2020/10/17 12:25:39	131秒	手机提交	直接访问	219.151.199.221(重庆-重庆)	2	73	165	18	2	重庆-永川区	2	3	2	2	2	1	7	1	1	2	2	1	2	2	1	1	2	1	2	2	2	-3	-3	2	-3	-3	2	-3	-3	2	-3	-3	2	-3	-3	2	-3	-3
44	2020/10/17 12:26:22	126秒	手机提交	直接访问	117.136.62.198(四川-成都)	2	48	178	20	2	四川-乐山	1	3	2	3	3	1	5	2	1	1	2	1	2	2	2	-3	-3	2	-3	-3	2	-3	-3	2	-3	-3	2	-3	-3	2	-3	-3	2	-3	-3	2	-3	-3
45	2020/10/17 12:26:30	144秒	手机提交	直接访问	139.207.82.222(四川-成都)	2	65	158	20	2	四川-乐山	1	2	5	3	2	1	14	2	2	-3	-3	1	5	2	2	-3	-3	1	3	2	1	2	2	2	-3	-3	1	1	2	2	-3	-3	2	-3	-3	2	-3	-3
46	2020/10/17 12:26:34	101秒	手机提交	直接访问	223.104.9.155(四川-成都)	2	78	170	23	2	四川-成都	2	3	4	2	2	1	21	4	2	-3	-3	1	3	3	2	-3	-3	2	-3	-3	2	-3	-3	2	-3	-3	2	-3	-3	2	-3	-3	2	-3	-3	2	-3	-3
47	2020/10/17 12:26:45	84秒	微信	N/A	183.230.27.10(重庆-重庆)	2	60	165	19	2	江西-南昌	2	3	3	1	3	1	8	2	2	-3	-3	2	-3	-3	2	-3	-3	1	2	1	2	-3	-3	2	-3	-3	2	-3	-3	2	-3	-3	2	-3	-3	2	-3	-3
48	2020/10/17 12:26:51	143秒	手机提交	直接访问	117.136.15.233(四川-成都)	2	52	155	21	2	四川-乐山	2	3	2	2	2	1	14	2	1	5	2	1	2	2	2	-3	-3	2	-3	-3	2	-3	-3	2	-3	-3	2	-3	-3	2	-3	-3	2	-3	-3	2	-3	-3
49	2020/10/17 12:27:01	142秒	手机提交	直接访问	219.151.199.188(重庆-重庆)	1	60	176	17	2	重庆-永川区	2	3	2	2	2	1	3	2	2	-3	-3	1	4	2	1	2	2	1	5	3	1	3	2	2	-3	-3	2	-3	-3	1	3	2	2	-3	-3	2	-3	-3
50	2020/10/17 12:27:14	132秒	手机提交	直接访问	171.93.131.24(四川-成都)	2	102	152	20	2	四川-乐山	2	3	2	3	3	1	2	1	2	-3	-3	1	2	1	1	1	1	2	-3	-3	2	-3	-3	2	-3	-3	2	-3	-3	2	-3	-3	2	-3	-3	2	-3	-3
51	2020/10/17 12:27:29	117秒	手机提交	直接访问	106.80.204.204(重庆-重庆)	2	53	176	19	2	重庆-永川区	2	4	2	2	2	1	21	3	1	2	2	1	2	2	2	-3	-3	1	2	2	2	-3	-3	2	-3	-3	2	-3	-3	2	-3	-3	2	-3	-3	2	-3	-3
52	2020/10/17 12:27:32	184秒	手机提交	直接访问	117.136.30.40(重庆-重庆)	2	82	155	18	2	重庆-永川区	2	3	2	2	2	1	21	2	1	2	2	1	3	2	1	5	2	1	2	2	1	1	2	2	-3	-3	2	-3	-3	2	-3	-3	2	-3	-3	2	-3	-3
53	2020/10/17 12:27:39	120秒	手机提交	直接访问	42.248.38.81(辽宁-大连)	2	55	163	19	1	重庆-永川区	2	3	2	2	2	1	15	1	2	-3	-3	1	3	1	1	2	2	2	-3	-3	2	-3	-3	1	1	2	2	-3	-3	2	-3	-3	2	-3	-3	2	-3	-3
54	2020/10/17 12:27:51	224秒	手机提交	直接访问	223.104.214.74(四川-宜宾)	2	55	162	20	2	四川-乐山	2	3	2	2	2	1	12	2	1	3	3	1	2	2	2	-3	-3	2	-3	-3	2	-3	-3	2	-3	-3	2	-3	-3	1	1	3	2	-3	-3	2	-3	-3
55	2020/10/17 12:27:58	202秒	手机提交	直接访问	117.136.69.32(四川-成都)	2	67	155	21	2	四川-乐山	2	3	2	2	2	1	15	3	1	2	2	1	3	2	1	1	2	2	-3	-3	2	-3	-3	2	-3	-3	2	-3	-3	2	-3	-3	2	-3	-3	2	-3	-3
56	2020/10/17 12:28:02	147秒	手机提交	直接访问	117.136.30.13(重庆-重庆)	1	179	183	18	2	陕西-西安	2	3	2	1	1	1	7	2	1	4	3	1	9	3	2	-3	-3	1	3	3	2	-3	-3	2	-3	-3	2	-3	-3	1	1	2	1	2	3	2	-3	-3
57	2020/10/17 12:28:24	121秒	手机提交	直接访问	219.151.199.243(重庆-重庆)	1	65	164	19	1	重庆-永川区	2	3	2	2	2	1	7	3	1	1	2	1	1	2	1	4	2	2	-3	-3	2	-3	-3	2	-3	-3	2	-3	-3	2	-3	-3	2	-3	-3	1	1	1
58	2020/10/17 12:28:28	198秒	手机提交	直接访问	117.175.132.133(四川-成都)	2	45	158	23	2	四川-成都	2	3	2	2	2	1	10	2	2	-3	-3	1	4	2	1	1	2	2	-3	-3	2	-3	-3	2	-3	-3	2	-3	-3	2	-3	-3	2	-3	-3	2	-3	-3
59	2020/10/17 12:28:39	72秒	手机提交	直接访问	119.84.234.167(重庆-重庆)	2	50	163	19	2	重庆-巴南区	2	3	2	2	2	1	2	2	2	-3	-3	2	-3	-3	2	-3	-3	2	-3	-3	2	-3	-3	2	-3	-3	2	-3	-3	2	-3	-3	2	-3	-3	2	-3	-3
60	2020/10/17 12:28:45	102秒	微信	N/A	14.106.170.106(重庆-重庆)	1	64	173	20	2	重庆-永川区	2	3	2	2	2	1	2	2	2	-3	-3	1	1	3	1	1	2	2	-3	-3	2	-3	-3	2	-3	-3	2	-3	-3	2	-3	-3	2	-3	-3	2	-3	-3
61	2020/10/17 12:28:51	167秒	手机提交	直接访问	119.4.253.72(四川-成都)	1	170	170	20	2	四川-乐山	2	3	2	2	2	1	14	2	2	-3	-3	1	7	2	1	5	2	2	-3	-3	2	-3	-3	2	-3	-3	2	-3	-3	2	-3	-3	2	-3	-3	2	-3	-3
62	2020/10/17 12:29:05	150秒	手机提交	直接访问	223.104.250.253(重庆-重庆)	2	106	153	19	2	重庆-永川区	2	3	2	2	2	1	20	2	1	1	2	1	5	2	1	1	3	1	1	3	1	1	2	1	0	2	2	-3	-3	2	-3	-3	2	-3	-3	2	-3	-3
63	2020/10/17 12:29:08	313秒	手机提交	直接访问	119.4.252.217(四川-成都)	2	50	163	18	2	重庆-永川区	1	3	2	2	2	1	10	2	1	2	2	1	5	2	1	1	2	2	-3	-3	2	-3	-3	2	-3	-3	2	-3	-3	2	-3	-3	2	-3	-3	2	-3	-3
64	2020/10/17 12:29:31	198秒	手机提交	直接访问	139.207.41.199(四川-成都)	2	45	158	20	2	四川-乐山	1	3	3	3	3	1	18	1	2	-3	-3	1	5	1	2	-3	-3	2	-3	-3	2	-3	-3	2	-3	-3	2	-3	-3	2	-3	-3	2	-3	-3	2	-3	-3
65	2020/10/17 12:29:51	243秒	手机提交	直接访问	117.136.15.240(四川-成都)	2	47	158	24	2	四川-乐山	1	3	2	2	3	1	7	1	1	7	3	1	7	1	2	-3	-3	1	2	2	1	1	1	2	-3	-3	1	1	1	1	1	2	2	-3	-3	2	-3	-3
66	2020/10/17 12:30:07	127秒	手机提交	直接访问	117.136.62.172(四川-成都)	2	60	168	20	2	四川-乐山	2	3	2	2	2	1	10	2	2	-3	-3	1	4	2	2	-3	-3	1	1	2	2	-3	-3	2	-3	-3	2	-3	-3	2	-3	-3	2	-3	-3	2	-3	-3
67	2020/10/17 12:30:14	221秒	微信	N/A	117.136.30.62(重庆-重庆)	2	50	170	19	2	重庆-永川区	2	3	2	2	2	1	8	2	2	-3	-3	1	1	2	1	3	2	2	-3	-3	2	-3	-3	2	-3	-3	2	-3	-3	1	1	2	2	-3	-3	2	-3	-3
68	2020/10/17 12:30:52	158秒	手机提交	直接访问	223.104.248.12(重庆-重庆)	2	55	158	16	2	重庆-永川区	2	3	2	2	2	1	7	2	2	-3	-3	1	3	2	2	-3	-3	2	-3	-3	2	-3	-3	2	-3	-3	2	-3	-3	2	-3	-3	2	-3	-3	2	-3	-3
69	2020/10/17 12:31:00	159秒	手机提交	直接访问	183.227.110.98(重庆-重庆)	1	60	172	19	2	重庆-永川区	2	3	2	2	2	1	3	1	1	5	2	1	2	3	1	1	2	2	-3	-3	2	-3	-3	2	-3	-3	2	-3	-3	2	-3	-3	1	1	2	2	-3	-3
70	2020/10/17 12:31:09	190秒	手机提交	直接访问	117.136.62.208(四川-成都)	2	50.5	162	19	2	四川-乐山	2	3	2	2	2	1	10	2	2	-3	-3	1	3	3	1	2	2	1	1	1	1	1	1	2	-3	-3	1	1	2	2	-3	-3	1	1	1	2	-3	-3
71	2020/10/17 12:31:09	213秒	手机提交	直接访问	171.93.148.61(四川-成都)	2	45	155	20	2	四川-乐山	1	3	2	2	2	1	15	3	1	7	3	1	5	2	1	1	2	1	1	2	1	1	2	2	-3	-3	2	-3	-3	2	-3	-3	2	-3	-3	2	-3	-3
72	2020/10/17 12:31:19	138秒	手机提交	直接访问	171.93.165.135(四川-成都)	2	63	160	21	2	四川-乐山	2	3	2	2	2	1	14	2	1	7	2	1	3	2	2	-3	-3	2	-3	-3	1	1	2	2	-3	-3	2	-3	-3	2	-3	-3	2	-3	-3	2	-3	-3
73	2020/10/17 12:31:57	233秒	手机提交	直接访问	117.136.30.18(重庆-重庆)	1	68	176	18	2	重庆-永川区	2	4	2	2	2	1	21	4	1	7	2	1	7	3	1	1	2	2	-3	-3	2	-3	-3	2	-3	-3	1	1	2	1	1	3	2	-3	-3	2	-3	-3
74	2020/10/17 12:32:00	234秒	手机提交	直接访问	101.206.167.38(四川-成都)	2	50	162	19	2	重庆-永川区	2	3	2	2	2	1	14	2	1	7	2	1	5	2	2	-3	-3	2	-3	-3	2	-3	-3	2	-3	-3	2	-3	-3	1	1	2	2	-3	-3	1	1	2
75	2020/10/17 12:32:03	299秒	手机提交	直接访问	223.104.249.237(重庆-重庆)	2	42	153	19	2	重庆-永川区	2	3	2	2	2	1	14	2	2	-3	-3	2	-3	-3	1	1	2	2	-3	-3	2	-3	-3	2	-3	-3	2	-3	-3	2	-3	-3	2	-3	-3	2	-3	-3
76	2020/10/17 12:32:04	311秒	手机提交	直接访问	221.7.82.195(重庆-重庆)	2	46	156	19	2	重庆-永川区	2	3	2	2	2	1	14	1	1	5	2	1	5	2	1	3	2	1	2	1	1	1	2	2	-3	-3	2	-3	-3	1	1	2	2	-3	-3	2	-3	-3
77	2020/10/17 12:32:47	147秒	手机提交	直接访问	123.147.246.144(重庆-重庆)	1	65	173	19	2	重庆-永川区	2	4	2	2	2	1	18	2	1	4	4	1	2	3	2	-3	-3	1	5	3	2	-3	-3	2	-3	-3	2	-3	-3	2	-3	-3	2	-3	-3	2	-3	-3
78	2020/10/17 12:32:54	394秒	手机提交	直接访问	123.147.246.128(重庆-重庆)	2	42	152	18	2	重庆-永川区	2	3	2	2	2	1	7	2	1	1	2	1	2	2	1	2	2	2	-3	-3	2	-3	-3	2	-3	-3	2	-3	-3	1	1	2	2	-3	-3	2	-3	-3
79	2020/10/17 12:32:57	166秒	手机提交	直接访问	223.87.27.188(四川-成都)	2	53	162	20	2	四川-成都	2	3	2	2	2	1	14	2	1	1	1	1	3	2	1	1	2	2	-3	-3	2	-3	-3	2	-3	-3	2	-3	-3	2	-3	-3	2	-3	-3	2	-3	-3
80	2020/10/17 12:32:59	244秒	手机提交	直接访问	183.70.17.201(重庆-重庆)	1	43	163	17	2	重庆-永川区	2	3	2	2	2	1	14	1	1	6	2	1	3	2	2	-3	-3	2	-3	-3	2	-3	-3	2	-3	-3	2	-3	-3	1	1	1	1	1	1	2	-3	-3
81	2020/10/17 12:33:08	174秒	手机提交	直接访问	183.70.36.248(重庆-重庆)	2	53	163	18	2	重庆-永川区	2	3	2	2	2	1	7	1	2	-3	-3	1	1	2	1	1	2	1	1	2	2	-3	-3	2	-3	-3	2	-3	-3	1	1	1	2	-3	-3	2	-3	-3
82	2020/10/17 12:33:08	171秒	手机提交	直接访问	219.151.199.54(重庆-重庆)	2	53	170	17	2	重庆-开州区	2	3	1	2	2	1	14	2	2	-3	-3	1	3	2	1	2	2	1	1	2	1	1	2	1	1	2	2	-3	-3	2	-3	-3	1	1	2	2	-3	-3
83	2020/10/17 12:34:20	173秒	手机提交	直接访问	219.151.199.24(重庆-重庆)	1	82	175	18	2	重庆-忠县	2	2	5	2	2	1	10	2	2	-3	-3	1	4	2	1	2	3	2	-3	-3	1	4	1	2	-3	-3	2	-3	-3	1	4	2	2	-3	-3	2	-3	-3
84	2020/10/17 12:34:43	138秒	手机提交	直接访问	117.136.30.23(重庆-重庆)	2	54	156	18	2	重庆-永川区	2	3	2	2	2	1	18	2	2	-3	-3	1	3	2	1	2	2	1	5	2	1	3	2	2	-3	-3	2	-3	-3	2	-3	-3	2	-3	-3	2	-3	-3
85	2020/10/17 12:34:48	126秒	手机提交	直接访问	14.108.198.21(重庆-重庆)	2	60	163	18	1	重庆-永川区	2	3	2	2	2	1	10	2	2	-3	-3	1	3	2	1	2	3	2	-3	-3	2	-3	-3	2	-3	-3	2	-3	-3	2	-3	-3	2	-3	-3	2	-3	-3
86	2020/10/17 12:35:27	255秒	手机提交	直接访问	117.136.63.185(四川-成都)	1	65	175	23	3	山东-淄博	1	3	2	2	2	1	14	3	1	7	1	1	2	2	2	-3	-3	2	-3	-3	2	-3	-3	2	-3	-3	2	-3	-3	2	-3	-3	1	1	1	2	-3	-3
87	2020/10/17 12:35:53	60秒	手机提交	直接访问	117.136.15.239(四川-成都)	1	75	180	18	2	黑龙江-哈尔滨	2	3	2	2	2	1	7	3	1	7	3	2	-3	-3	2	-3	-3	2	-3	-3	2	-3	-3	2	-3	-3	2	-3	-3	2	-3	-3	2	-3	-3	2	-3	-3
88	2020/10/17 12:36:08	165秒	手机提交	直接访问	117.136.30.62(重庆-重庆)	1	62	174	19	1	湖南-长沙	1	3	2	2	2	1	14	3	1	2	2	1	3	2	1	3	2	2	-3	-3	2	-3	-3	2	-3	-3	2	-3	-3	2	-3	-3	2	-3	-3	2	-3	-3
89	2020/10/17 12:36:28	271秒	手机提交	直接访问	117.136.30.29(重庆-重庆)	2	56	161	19	2	重庆-綦江区	2	3	2	2	2	1	12	2	1	4	2	1	6	2	1	1	2	2	-3	-3	1	1	2	2	-3	-3	2	-3	-3	1	1	2	1	1	2	1	1	2
90	2020/10/17 12:36:34	298秒	手机提交	直接访问	117.136.30.49(重庆-重庆)	2	50	155	19	2	重庆-永川区	2	2	2	2	5	1	14	2	2	-3	-3	2	-3	-3	1	1	2	2	-3	-3	2	-3	-3	2	-3	-3	2	-3	-3	2	-3	-3	2	-3	-3	2	-3	-3
91	2020/10/17 12:37:01	356秒	手机提交	直接访问	223.104.9.144(四川-成都)	2	44	156	20	2	重庆-永川区	1	3	2	2	2	1	8	2	1	7	2	1	6	2	2	-3	-3	2	-3	-3	2	-3	-3	2	-3	-3	2	-3	-3	2	-3	-3	2	-3	-3	2	-3	-3
92	2020/10/17 12:37:25	137秒	微信	N/A	223.104.250.43(重庆-重庆)	2	60	158	19	2	重庆-永川区	2	3	2	2	2	1	9	1	2	-3	-3	1	1	2	1	1	2	2	-3	-3	2	-3	-3	2	-3	-3	2	-3	-3	2	-3	-3	2	-3	-3	2	-3	-3
93	2020/10/17 12:37:48	271秒	手机提交	直接访问	183.230.27.9(重庆-重庆)	2	50	153	19	2	重庆-永川区	2	3	2	3	2	1	15	2	2	-3	-3	1	3	1	2	-3	-3	2	-3	-3	2	-3	-3	2	-3	-3	2	-3	-3	2	-3	-3	2	-3	-3	2	-3	-3
94	2020/10/17 12:37:51	120秒	手机提交	直接访问	171.210.216.45(四川-成都)	2	40	156	21	2	四川-乐山	2	3	2	2	2	1	21	2	2	-3	-3	2	-3	-3	2	-3	-3	2	-3	-3	2	-3	-3	2	-3	-3	2	-3	-3	1	3	1	2	-3	-3	2	-3	-3
95	2020/10/17 12:38:15	340秒	手机提交	直接访问	219.151.199.52(重庆-重庆)	2	45	160	19	2	重庆-永川区	2	3	2	2	2	1	7	2	2	-3	-3	1	7	2	2	-3	-3	2	-3	-3	2	-3	-3	2	-3	-3	2	-3	-3	2	-3	-3	2	-3	-3	2	-3	-3
96	2020/10/17 12:38:25	278秒	手机提交	直接访问	123.147.250.182(重庆-重庆)	2	50	162	19	2	重庆-永川区	2	3	2	2	2	1	10	2	2	-3	-3	1	8	2	1	1	2	2	-3	-3	2	-3	-3	2	-3	-3	2	-3	-3	2	-3	-3	2	-3	-3	2	-3	-3
97	2020/10/17 12:38:28	620秒	手机提交	直接访问	223.104.250.177(重庆-重庆)	2	49	160	18	2	重庆-永川区	2	3	2	2	2	1	7	2	2	-3	-3	1	3	2	1	1	1	1	3	2	2	-3	-3	2	-3	-3	2	-3	-3	2	-3	-3	2	-3	-3	2	-3	-3
98	2020/10/17 12:38:30	176秒	微信	N/A	123.147.246.92(重庆-重庆)	2	49	154	20	2	重庆-潼南区	2	3	2	2	2	1	16	2	1	2	2	1	2	2	1	1	2	2	-3	-3	2	-3	-3	2	-3	-3	2	-3	-3	1	1	2	2	-3	-3	2	-3	-3
99	2020/10/17 12:39:10	153秒	手机提交	直接访问	123.147.248.126(重庆-重庆)	2	60	157	17	2	重庆-永川区	1	3	2	2	2	1	14	2	2	-3	-3	1	4	2	1	1	2	2	-3	-3	2	-3	-3	2	-3	-3	2	-3	-3	2	-3	-3	2	-3	-3	2	-3	-3
100	2020/10/17 12:39:13	171秒	手机提交	直接访问	218.194.188.244(重庆-重庆)	2	54	163	19	2	重庆-永川区	2	3	2	2	2	1	14	2	2	-3	-3	1	7	1	1	1	2	2	-3	-3	2	-3	-3	2	-3	-3	2	-3	-3	2	-3	-3	2	-3	-3	1	1	1
101	2020/10/17 12:39:28	175秒	手机提交	直接访问	119.86.110.194(重庆-重庆)	2	44	157	19	2	重庆-南岸区	2	3	2	2	2	1	18	1	2	-3	-3	1	4	2	2	-3	-3	1	3	1	1	2	1	2	-3	-3	1	1	1	1	2	1	2	-3	-3	2	-3	-3
102	2020/10/17 12:39:51	120秒	微信	N/A	117.136.30.18(重庆-重庆)	2	96	162	19	2	重庆-永川区	2	2	5	2	4	1	5	3	2	-3	-3	1	3	2	1	3	2	2	-3	-3	2	-3	-3	2	-3	-3	2	-3	-3	2	-3	-3	2	-3	-3	2	-3	-3
103	2020/10/17 12:40:38	185秒	手机提交	直接访问	117.136.15.228(四川-成都)	1	,50	170	20	2	四川-乐山	2	3	2	2	2	1	14	3	2	-3	-3	1	2	3	1	1	2	2	-3	-3	2	-3	-3	2	-3	-3	2	-3	-3	2	-3	-3	2	-3	-3	2	-3	-3
104	2020/10/17 12:40:51	267秒	手机提交	直接访问	119.85.29.241(重庆-重庆)	2	62	163	19	2	重庆-永川区	2	3	2	2	2	1	12	1	1	1	1	1	3	2	1	3	2	1	3	2	1	1	2	2	-3	-3	1	1	1	1	1	2	1	1	1	2	-3	-3
105	2020/10/17 12:40:57	173秒	手机提交	直接访问	223.104.248.10(重庆-重庆)	2	105	150	18	2	重庆-永川区	2	3	2	2	2	1	21	2	2	-3	-3	2	-3	-3	2	-3	-3	2	-3	-3	2	-3	-3	2	-3	-3	2	-3	-3	2	-3	-3	2	-3	-3	2	-3	-3
106	2020/10/17 12:42:28	123秒	手机提交	直接访问	183.70.115.250(重庆-重庆)	1	70	179	17	2	重庆-永川区	2	2	2	2	2	1	7	2	2	-3	-3	1	4	2	2	-3	-3	2	-3	-3	2	-3	-3	2	-3	-3	2	-3	-3	2	-3	-3	2	-3	-3	2	-3	-3
107	2020/10/17 12:42:53	204秒	手机提交	直接访问	223.104.248.7(重庆-重庆)	2	48	163	18	2	重庆-永川区	2	3	2	2	2	1	10	1	2	-3	-3	1	3	2	1	1	2	1	1	2	1	1	2	2	-3	-3	2	-3	-3	2	-3	-3	2	-3	-3	2	-3	-3
108	2020/10/17 12:42:54	116秒	手机提交	直接访问	119.4.253.91(四川-成都)	1	65	178	31	2	四川-成都	2	3	2	2	2	1	21	3	1	5	3	1	3	4	1	1	1	1	3	2	1	3	3	2	-3	-3	2	-3	-3	2	-3	-3	2	-3	-3	2	-3	-3
109	2020/10/17 12:43:13	178秒	手机提交	直接访问	180.84.27.41(四川-成都)	2	50	153	22	3	四川-成都	1	3	2	2	2	2	-3	-3	2	-3	-3	1	2	2	1	2	2	2	-3	-3	2	-3	-3	2	-3	-3	2	-3	-3	2	-3	-3	2	-3	-3	2	-3	-3
110	2020/10/17 12:44:00	217秒	手机提交	直接访问	117.136.63.141(四川-成都)	1	85	180	22	3	四川-成都	1	3	2	2	2	1	10	2	2	-3	-3	1	4	2	2	-3	-3	1	2	2	2	-3	-3	2	-3	-3	2	-3	-3	1	1	3	1	1	2	2	-3	-3
111	2020/10/17 12:44:15	147秒	手机提交	直接访问	183.230.27.10(重庆-重庆)	2	46	161	18	2	重庆-永川区	2	2	2	2	2	1	3	2	2	-3	-3	1	5	2	1	2	2	1	2	1	1	1	2	2	-3	-3	1	2	2	2	-3	-3	2	-3	-3	1	2	1
112	2020/10/17 12:45:02	249秒	手机提交	直接访问	119.4.252.89(四川-成都)	2	43	150	20	2	四川-乐山	2	3	2	2	2	1	21	1	2	-3	-3	1	5	2	1	2	1	2	-3	-3	2	-3	-3	2	-3	-3	1	1	1	2	-3	-3	2	-3	-3	2	-3	-3
113	2020/10/17 12:45:10	137秒	手机提交	直接访问	123.147.248.85(重庆-重庆)	2	43	155	19	1	重庆-永川区	2	3	2	2	2	1	15	2	2	-3	-3	1	2	2	1	6	2	1	7	2	1	2	2	1	3	1	2	-3	-3	2	-3	-3	2	-3	-3	2	-3	-3
114	2020/10/17 12:45:30	147秒	手机提交	直接访问	117.136.15.143(四川-成都)	2	108	168	20	2	四川-乐山	2	2	2	2	3	1	10	3	2	-3	-3	1	10	2	1	2	2	2	-3	-3	2	-3	-3	2	-3	-3	2	-3	-3	2	-3	-3	2	-3	-3	2	-3	-3
115	2020/10/17 12:46:50	170秒	手机提交	直接访问	117.136.15.246(四川-成都)	2	58	167	21	2	四川-乐山	1	3	2	3	3	1	14	2	1	4	2	1	3	2	2	-3	-3	2	-3	-3	2	-3	-3	2	-3	-3	2	-3	-3	2	-3	-3	2	-3	-3	2	-3	-3
116	2020/10/17 12:46:52	123秒	手机提交	直接访问	117.136.30.34(重庆-重庆)	2	86	155	17	2	重庆-永川区	2	3	2	2	2	1	18	2	2	-3	-3	1	3	2	2	-3	-3	2	-3	-3	2	-3	-3	2	-3	-3	2	-3	-3	2	-3	-3	2	-3	-3	2	-3	-3
117	2020/10/17 12:46:59	429秒	手机提交	直接访问	139.207.178.191(四川-成都)	2	52	152	19	2	四川-乐山	2	3	2	2	3	1	7	3	2	-3	-3	1	1	2	2	-3	-3	1	1	2	1	1	3	2	-3	-3	2	-3	-3	2	-3	-3	2	-3	-3	2	-3	-3
118	2020/10/17 12:48:39	134秒	手机提交	直接访问	182.148.126.222(四川-成都)	1	73	180	21	2	四川-成都	2	3	2	2	2	1	7	2	2	-3	-3	1	2	3	2	-3	-3	2	-3	-3	2	-3	-3	2	-3	-3	2	-3	-3	2	-3	-3	2	-3	-3	2	-3	-3
119	2020/10/17 12:48:57	210秒	手机提交	直接访问	117.136.69.59(四川-成都)	2	41.5	153	21	2	四川-乐山	1	3	2	2	2	1	14	2	2	-3	-3	1	5	1	1	1	2	1	2	2	2	-3	-3	2	-3	-3	2	-3	-3	2	-3	-3	1	1	2	2	-3	-3
120	2020/10/17 12:51:02	632秒	手机提交	直接访问	117.136.64.182(四川-成都)	1	75	175	24	3	四川-成都	1	3	2	2	2	1	5	3	1	2	3	1	3	3	2	-3	-3	1	1	1	2	-3	-3	2	-3	-3	2	-3	-3	2	-3	-3	2	-3	-3	2	-3	-3
121	2020/10/17 12:51:03	282秒	手机提交	直接访问	117.136.15.215(四川-成都)	2	45	155	21	2	四川-乐山	2	3	2	2	2	1	14	2	2	-3	-3	1	3	2	1	1	2	2	-3	-3	2	-3	-3	2	-3	-3	2	-3	-3	2	-3	-3	2	-3	-3	1	1	1
122	2020/10/17 12:52:26	103秒	手机提交	直接访问	123.147.250.253(重庆-重庆)	1	128	170	18	1	重庆-沙坪坝区	1	3	2	2	2	1	21	2	1	1	2	2	-3	-3	2	-3	-3	2	-3	-3	1	5	2	2	-3	-3	2	-3	-3	2	-3	-3	2	-3	-3	2	-3	-3
123	2020/10/17 12:52:34	133秒	手机提交	直接访问	180.84.27.127(四川-成都)	2	50	153	24	3	四川-成都	1	3	2	2	2	1	19	2	2	-3	-3	2	-3	-3	2	-3	-3	2	-3	-3	2	-3	-3	2	-3	-3	1	1	1	2	-3	-3	2	-3	-3	2	-3	-3
124	2020/10/17 12:52:43	107秒	微信	N/A	117.136.30.11(重庆-重庆)	2	65	170	18	2	重庆-永川区	2	3	2	2	2	1	5	2	2	-3	-3	1	3	2	2	-3	-3	2	-3	-3	2	-3	-3	2	-3	-3	2	-3	-3	2	-3	-3	2	-3	-3	2	-3	-3
125	2020/10/17 12:53:37	114秒	手机提交	直接访问	101.206.166.79(四川-成都)	1	74	182	23	3	四川-成都	2	4	2	2	2	1	21	3	2	-3	-3	1	2	2	2	-3	-3	2	-3	-3	2	-3	-3	2	-3	-3	2	-3	-3	2	-3	-3	2	-3	-3	2	-3	-3
126	2020/10/17 12:53:39	181秒	手机提交	直接访问	117.136.15.209(四川-成都)	2	60	160	22	2	四川-乐山	1	3	2	2	2	1	12	2	2	-3	-3	1	6	2	2	-3	-3	1	2	2	1	1	2	2	-3	-3	1	2	2	2	-3	-3	2	-3	-3	2	-3	-3
127	2020/10/17 12:53:52	84秒	手机提交	直接访问	117.136.15.89(四川-成都)	1	170	181	24	3	四川-成都	1	3	2	2	2	1	14	2	2	-3	-3	1	1	2	1	1	2	1	1	2	2	-3	-3	2	-3	-3	2	-3	-3	2	-3	-3	2	-3	-3	2	-3	-3
128	2020/10/17 12:54:59	178秒	手机提交	直接访问	117.136.62.174(四川-成都)	2	47	155	21	2	四川-乐山	1	3	2	2	2	1	18	2	1	3	1	1	5	2	1	1	2	1	2	2	1	1	2	2	-3	-3	2	-3	-3	1	1	2	2	-3	-3	2	-3	-3
129	2020/10/17 12:55:04	140秒	手机提交	直接访问	118.114.45.116(四川-成都)	2	60	165	22	3	四川-成都	1	3	2	2	2	1	5	2	1	2	2	1	5	2	1	1	2	2	-3	-3	2	-3	-3	2	-3	-3	2	-3	-3	2	-3	-3	2	-3	-3	2	-3	-3
130	2020/10/17 12:55:06	149秒	手机提交	直接访问	180.84.27.41(四川-成都)	1	100	185	23	3	四川-成都	1	3	2	2	2	1	7	4	2	-3	-3	1	3	2	2	-3	-3	2	-3	-3	2	-3	-3	2	-3	-3	2	-3	-3	1	2	2	2	-3	-3	2	-3	-3
131	2020/10/17 12:55:33	168秒	手机提交	直接访问	101.206.167.162(四川-成都)	2	49.5	158	19	2	重庆-永川区	2	2	2	2	5	1	20	2	1	7	3	1	23	2	1	1	2	2	-3	-3	2	-3	-3	2	-3	-3	2	-3	-3	2	-3	-3	2	-3	-3	2	-3	-3
132	2020/10/17 12:55:55	132秒	手机提交	直接访问	101.206.167.204(四川-成都)	2	60	168	23	3	重庆-渝中区	2	3	1	2	3	1	15	2	1	1	2	1	6	1	1	1	2	1	1	1	1	1	2	1	1	1	1	1	2	1	1	2	1	1	2	1	1	2
133	2020/10/17 12:56:04	178秒	手机提交	直接访问	171.88.125.254(四川-成都)	2	47	155	23	3	四川-成都	1	3	2	2	4	1	5	2	1	2	2	1	5	2	2	-3	-3	1	1	3	1	1	5	1	1	3	1	1	3	1	1	3	1	1	3	2	-3	-3
134	2020/10/17 12:56:04	97秒	手机提交	直接访问	101.207.18.197(四川-成都)	2	44	153	23	3	四川-成都	1	2	2	2	2	1	15	2	1	1	1	1	3	1	1	1	2	1	2	2	1	1	3	2	-3	-3	2	-3	-3	2	-3	-3	2	-3	-3	2	-3	-3
135	2020/10/17 12:56:13	181秒	手机提交	直接访问	171.210.222.199(四川-成都)	2	58	163	23	3	四川-成都	1	3	2	2	2	1	6	2	1	2	2	1	3	2	1	1	2	2	-3	-3	2	-3	-3	2	-3	-3	2	-3	-3	1	1	2	2	-3	-3	2	-3	-3
136	2020/10/17 12:57:05	131秒	手机提交	直接访问	222.209.72.116(四川-成都)	2	55	163	23	3	四川-成都	1	2	5	2	2	1	14	2	2	-3	-3	1	2	1	1	1	2	2	-3	-3	2	-3	-3	2	-3	-3	2	-3	-3	2	-3	-3	2	-3	-3	2	-3	-3
137	2020/10/17 12:57:23	234秒	手机提交	直接访问	180.84.26.113(四川-成都)	2	42	155	23	3	四川-成都	1	3	2	2	2	1	18	2	1	3	2	1	2	2	1	2	2	1	1	2	1	1	2	2	-3	-3	1	1	2	1	0	2	1	1	2	1	0	2
138	2020/10/17 12:58:10	140秒	手机提交	直接访问	222.210.63.25(四川-成都)	2	65	165	24	3	四川-成都	2	3	1	2	2	1	5	2	2	-3	-3	1	4	1	2	-3	-3	1	3	2	1	1	2	2	-3	-3	2	-3	-3	1	2	1	2	-3	-3	1	1	2
139	2020/10/17 12:58:23	135秒	手机提交	直接访问	223.104.249.250(重庆-重庆)	2	48.6	155.5	20	2	重庆-永川区	2	3	2	2	2	1	14	2	2	-3	-3	2	-3	-3	2	-3	-3	2	-3	-3	2	-3	-3	2	-3	-3	2	-3	-3	2	-3	-3	2	-3	-3	2	-3	-3
140	2020/10/17 12:58:38	116秒	手机提交	直接访问	117.136.63.185(四川-成都)	1	80	178	24	3	四川-成都	1	3	2	2	2	1	7	3	2	-3	-3	1	3	3	2	-3	-3	1	1	2	2	-3	-3	2	-3	-3	2	-3	-3	2	-3	-3	2	-3	-3	2	-3	-3
141	2020/10/17 12:58:53	263秒	手机提交	直接访问	101.206.169.206(四川-成都)	1	64	180	24	3	四川-成都	1	3	2	2	2	1	12	2	1	2	2	1	5	2	1	2	2	1	1	2	2	-3	-3	2	-3	-3	2	-3	-3	2	-3	-3	2	-3	-3	2	-3	-3
142	2020/10/17 12:59:09	453秒	手机提交	直接访问	117.136.69.47(四川-成都)	2	62	162.5	19	2	四川-乐山	2	3	2	2	2	1	10	2	2	-3	-3	1	2	2	2	-3	-3	1	3	3	2	-3	-3	2	-3	-3	2	-3	-3	2	-3	-3	2	-3	-3	2	-3	-3
143	2020/10/17 12:59:13	217秒	手机提交	直接访问	123.147.248.165(重庆-重庆)	2	56	158	19	2	重庆-永川区	2	3	1	2	2	1	7	2	1	1	2	2	-3	-3	1	6	2	2	-3	-3	2	-3	-3	2	-3	-3	2	-3	-3	2	-3	-3	2	-3	-3	2	-3	-3
144	2020/10/17 13:00:06	127秒	手机提交	直接访问	171.209.101.83(四川-成都)	2	65	160	23	3	四川-成都	1	3	2	2	2	1	18	2	2	-3	-3	1	3	2	2	-3	-3	2	-3	-3	1	1	1	2	-3	-3	2	-3	-3	1	2	2	2	-3	-3	2	-3	-3
145	2020/10/17 13:01:11	132秒	手机提交	直接访问	223.85.207.104(四川-成都)	2	60	165	24	3	四川-成都	1	3	2	2	2	1	5	1	2	-3	-3	1	3	1	1	1	2	2	-3	-3	1	1	2	2	-3	-3	1	1	2	2	-3	-3	2	-3	-3	2	-3	-3
146	2020/10/17 13:01:59	140秒	手机提交	直接访问	171.210.187.56(四川-成都)	1	60	165	22	3	四川-成都	2	3	2	2	2	1	6	2	1	2	2	1	3	2	2	-3	-3	2	-3	-3	2	-3	-3	2	-3	-3	2	-3	-3	1	1	2	2	-3	-3	2	-3	-3
147	2020/10/17 13:02:25	112秒	手机提交	直接访问	123.147.248.104(重庆-重庆)	1	53	178	18	1	重庆-永川区	2	3	2	2	2	1	5	3	2	-3	-3	1	3	2	1	1	1	2	-3	-3	2	-3	-3	1	2	2	2	-3	-3	1	1	2	2	-3	-3	2	-3	-3
148	2020/10/17 13:02:28	246秒	手机提交	直接访问	171.210.194.8(四川-成都)	2	45	158	22	3	四川-成都	1	3	1	2	2	1	5	2	1	2	2	1	2	2	1	2	2	2	-3	-3	2	-3	-3	2	-3	-3	2	-3	-3	2	-3	-3	2	-3	-3	2	-3	-3
149	2020/10/17 13:02:42	222秒	手机提交	直接访问	117.136.15.228(四川-成都)	2	47	158	20	2	四川-乐山	1	3	2	2	2	1	21	2	2	-3	-3	1	2	2	1	1	2	1	2	2	2	-3	-3	2	-3	-3	2	-3	-3	2	-3	-3	2	-3	-3	2	-3	-3
150	2020/10/17 13:03:42	703秒	手机提交	直接访问	117.175.132.185(四川-成都)	1	60	170	23	3	四川-成都	1	2	5	2	1	1	10	2	2	-3	-3	2	-3	-3	2	-3	-3	2	-3	-3	1	1	2	2	-3	-3	2	-3	-3	1	1	1	2	-3	-3	1	1	2
151	2020/10/17 13:04:14	257秒	手机提交	直接访问	101.206.169.153(四川-成都)	2	125	160	23	2	四川-乐山	2	3	2	2	2	1	10	2	2	-3	-3	1	3	1	1	1	2	2	-3	-3	2	-3	-3	2	-3	-3	2	-3	-3	2	-3	-3	2	-3	-3	2	-3	-3
152	2020/10/17 13:04:23	135秒	手机提交	直接访问	223.104.216.1(四川-未知)	2	70	165	23	2	四川-成都	2	3	2	2	2	1	14	2	2	-3	-3	1	3	2	1	1	2	2	-3	-3	2	-3	-3	2	-3	-3	2	-3	-3	2	-3	-3	2	-3	-3	2	-3	-3
153	2020/10/17 13:04:51	213秒	手机提交	直接访问	223.85.207.37(四川-成都)	2	45	163	22	2	四川-成都	2	2	5	2	2	1	14	2	2	-3	-3	1	3	2	1	3	2	2	-3	-3	2	-3	-3	2	-3	-3	2	-3	-3	2	-3	-3	2	-3	-3	2	-3	-3
154	2020/10/17 13:05:05	264秒	手机提交	直接访问	139.207.114.105(四川-成都)	2	53	165	20	2	四川-乐山	2	3	2	2	2	1	10	1	2	-3	-3	2	-3	-3	1	1	2	1	1	1	2	-3	-3	2	-3	-3	2	-3	-3	2	-3	-3	2	-3	-3	2	-3	-3
155	2020/10/17 13:05:19	200秒	手机提交	直接访问	223.104.216.190(四川-未知)	2	53	168	21	2	四川-成都	2	4	2	2	2	1	18	3	1	2	2	1	4	1	1	1	2	1	3	1	1	1	3	1	2	1	1	1	1	1	1	1	1	1	1	1	1	1
156	2020/10/17 13:05:39	158秒	手机提交	直接访问	139.207.133.218(四川-成都)	2	45	160	18	2	四川-乐山	2	3	2	2	2	1	10	2	2	-3	-3	1	3	2	2	-3	-3	1	1	2	2	-3	-3	2	-3	-3	2	-3	-3	2	-3	-3	2	-3	-3	2	-3	-3
157	2020/10/17 13:05:42	130秒	手机提交	直接访问	117.175.132.149(四川-成都)	2	50	163	22	2	四川-成都	2	3	2	2	2	1	10	1	2	-3	-3	1	5	2	1	2	2	1	2	2	1	1	2	2	-3	-3	2	-3	-3	1	1	2	2	-3	-3	2	-3	-3
158	2020/10/17 13:05:51	122秒	手机提交	直接访问	117.136.15.244(四川-成都)	2	43	155	20	2	四川-乐山	2	3	2	3	3	1	5	1	1	2	2	1	2	2	2	-3	-3	2	-3	-3	2	-3	-3	2	-3	-3	2	-3	-3	2	-3	-3	2	-3	-3	2	-3	-3
159	2020/10/17 13:06:01	159秒	手机提交	直接访问	118.115.110.89(四川-成都)	2	50	160	20	2	四川-成都	2	3	2	2	2	1	15	1	2	-3	-3	1	2	2	1	1	2	1	1	2	2	-3	-3	2	-3	-3	2	-3	-3	2	-3	-3	2	-3	-3	2	-3	-3
160	2020/10/17 13:06:17	293秒	手机提交	直接访问	223.104.9.208(四川-成都)	1	65	170	21	3	山东-济宁	1	3	2	2	2	2	-3	-3	1	7	3	1	7	2	1	1	2	2	-3	-3	2	-3	-3	1	1	1	2	-3	-3	2	-3	-3	2	-3	-3	2	-3	-3
161	2020/10/17 13:06:30	87秒	手机提交	直接访问	180.84.27.124(四川-成都)	2	55	165	23	2	四川-成都	2	3	2	2	2	1	9	2	2	-3	-3	2	-3	-3	2	-3	-3	2	-3	-3	2	-3	-3	2	-3	-3	2	-3	-3	2	-3	-3	2	-3	-3	2	-3	-3
162	2020/10/17 13:06:39	176秒	手机提交	直接访问	182.150.139.218(四川-成都)	2	84	153	23	2	四川-成都	2	3	2	2	2	1	14	2	1	2	2	2	-3	-3	2	-3	-3	2	-3	-3	2	-3	-3	2	-3	-3	2	-3	-3	2	-3	-3	2	-3	-3	2	-3	-3
163	2020/10/17 13:06:58	180秒	手机提交	直接访问	117.136.15.188(四川-成都)	1	65	180	21	2	四川-乐山	1	3	2	2	2	1	15	3	1	3	3	1	2	2	2	-3	-3	2	-3	-3	1	1	3	2	-3	-3	2	-3	-3	1	1	3	2	-3	-3	2	-3	-3
164	2020/10/17 13:07:24	150秒	手机提交	直接访问	101.206.167.47(四川-成都)	2	54	163	20	2	四川-乐山	2	3	2	2	3	1	13	2	2	-3	-3	1	3	2	1	1	2	1	1	2	2	-3	-3	2	-3	-3	2	-3	-3	2	-3	-3	2	-3	-3	2	-3	-3
165	2020/10/17 13:07:27	128秒	手机提交	直接访问	117.136.62.175(四川-成都)	2	65	160	21	2	四川-乐山	2	3	2	2	2	1	7	1	2	-3	-3	1	3	1	2	-3	-3	2	-3	-3	1	6	2	2	-3	-3	2	-3	-3	2	-3	-3	2	-3	-3	2	-3	-3
166	2020/10/17 13:08:05	138秒	手机提交	直接访问	222.210.63.25(四川-成都)	2	54	165	22	3	四川-成都	1	3	2	2	2	1	7	2	2	-3	-3	1	5	2	1	3	2	1	3	2	2	-3	-3	2	-3	-3	2	-3	-3	1	1	1	2	-3	-3	2	-3	-3
167	2020/10/17 13:08:17	120秒	手机提交	直接访问	117.136.15.129(四川-成都)	2	51	163	20	2	四川-乐山	2	3	2	2	2	1	14	2	2	-3	-3	1	3	2	2	-3	-3	2	-3	-3	2	-3	-3	2	-3	-3	2	-3	-3	2	-3	-3	2	-3	-3	1	4	2
168	2020/10/17 13:08:17	235秒	手机提交	直接访问	171.210.166.200(四川-成都)	2	100	157	20	1	四川-乐山	2	3	2	2	2	1	21	2	1	7	2	1	1	2	1	2	2	1	2	2	1	2	2	2	-3	-3	2	-3	-3	2	-3	-3	2	-3	-3	2	-3	-3
169	2020/10/17 13:08:34	202秒	手机提交	直接访问	117.136.15.227(四川-成都)	2	50	163	20	2	四川-乐山	2	3	2	2	2	1	10	2	1	5	2	1	2	2	2	-3	-3	1	2	3	2	-3	-3	2	-3	-3	2	-3	-3	2	-3	-3	2	-3	-3	2	-3	-3
170	2020/10/17 13:08:50	223秒	手机提交	直接访问	139.207.23.39(四川-成都)	2	49	156	22	2	四川-成都	2	3	2	2	2	1	9	2	2	-3	-3	1	5	2	2	-3	-3	2	-3	-3	2	-3	-3	2	-3	-3	2	-3	-3	2	-3	-3	2	-3	-3	2	-3	-3
171	2020/10/17 13:09:09	145秒	手机提交	直接访问	223.104.216.173(四川-未知)	2	54	161	22	2	四川-成都	2	3	2	2	2	1	10	2	2	-3	-3	1	4	1	1	1	2	2	-3	-3	1	1	2	2	-3	-3	2	-3	-3	2	-3	-3	2	-3	-3	2	-3	-3
172	2020/10/17 13:09:22	238秒	手机提交	直接访问	223.104.250.50(重庆-重庆)	1	68	171	18	2	重庆-永川区	2	3	2	2	2	1	14	2	2	-3	-3	2	-3	-3	2	-3	-3	2	-3	-3	2	-3	-3	2	-3	-3	2	-3	-3	2	-3	-3	2	-3	-3	2	-3	-3
173	2020/10/17 13:09:50	208秒	手机提交	直接访问	183.230.27.10(重庆-重庆)	2	49	158	19	2	重庆-奉节县	2	3	2	2	2	1	14	2	2	-3	-3	2	-3	-3	1	2	2	1	1	2	2	-3	-3	1	1	2	2	-3	-3	1	1	2	2	-3	-3	2	-3	-3
174	2020/10/17 13:09:59	180秒	手机提交	直接访问	117.136.15.174(四川-成都)	2	48	165	18	2	四川-乐山	2	3	2	2	2	1	21	2	1	7	2	1	2	2	1	3	2	1	3	3	1	1	2	2	-3	-3	2	-3	-3	1	2	2	1	1	1	2	-3	-3
175	2020/10/17 13:10:05	300秒	手机提交	直接访问	211.162.219.65(四川-成都)	2	45	160	23	2	四川-成都	2	3	2	2	1	1	12	2	1	3	2	1	2	2	2	-3	-3	2	-3	-3	2	-3	-3	2	-3	-3	2	-3	-3	2	-3	-3	2	-3	-3	2	-3	-3
176	2020/10/17 13:10:19	184秒	手机提交	直接访问	118.115.205.25(四川-成都)	2	60	167	18	2	四川-乐山	2	2	5	3	3	1	14	2	2	-3	-3	1	2	2	2	-3	-3	1	4	3	2	-3	-3	2	-3	-3	2	-3	-3	2	-3	-3	1	1	2	2	-3	-3
177	2020/10/17 13:10:36	261秒	手机提交	直接访问	180.84.26.226(四川-成都)	2	46	155	21	2	四川-成都	2	2	2	5	2	1	9	2	2	-3	-3	1	5	1	2	-3	-3	2	-3	-3	2	-3	-3	2	-3	-3	2	-3	-3	2	-3	-3	2	-3	-3	2	-3	-3
178	2020/10/17 13:10:43	145秒	手机提交	直接访问	180.84.27.62(四川-成都)	2	44	158	24	3	四川-成都	1	3	2	2	2	1	3	2	1	5	2	1	3	3	2	-3	-3	1	2	2	1	1	2	1	1	2	1	1	3	2	-3	-3	1	1	3	2	-3	-3
179	2020/10/17 13:11:15	106秒	手机提交	直接访问	117.136.15.242(四川-成都)	2	50	163	18	2	四川-乐山	2	3	2	2	2	1	3	2	1	5	2	1	1	1	1	3	2	1	1	1	2	-3	-3	2	-3	-3	2	-3	-3	2	-3	-3	2	-3	-3	2	-3	-3
180	2020/10/17 13:12:08	87秒	手机提交	直接访问	222.210.49.32(四川-成都)	1	67	175	25	3	四川-成都	2	3	5	2	2	1	10	2	2	-3	-3	1	3	2	1	1	3	2	-3	-3	2	-3	-3	2	-3	-3	2	-3	-3	2	-3	-3	2	-3	-3	2	-3	-3
181	2020/10/17 13:12:11	122秒	手机提交	直接访问	171.209.101.83(四川-成都)	2	65	160	23	3	四川-成都	1	3	2	2	2	1	18	1	2	-3	-3	1	3	1	2	-3	-3	2	-3	-3	2	-3	-3	2	-3	-3	2	-3	-3	2	-3	-3	2	-3	-3	2	-3	-3
182	2020/10/17 13:12:14	180秒	手机提交	直接访问	117.136.63.132(四川-成都)	2	58	158	18	2	重庆-云阳县	2	3	1	1	1	1	13	2	1	2	2	1	2	2	1	1	3	1	0	1	2	-3	-3	2	-3	-3	2	-3	-3	2	-3	-3	2	-3	-3	2	-3	-3
183	2020/10/17 13:12:37	128秒	手机提交	直接访问	223.104.250.224(重庆-重庆)	2	58	160	19	1	重庆-万州区	1	3	2	2	2	1	14	2	2	-3	-3	2	-3	-3	2	-3	-3	2	-3	-3	2	-3	-3	2	-3	-3	2	-3	-3	2	-3	-3	2	-3	-3	2	-3	-3
184	2020/10/17 13:12:54	184秒	手机提交	直接访问	222.210.96.48(四川-成都)	2	45	160	23	3	四川-成都	1	3	2	2	2	1	19	1	2	-3	-3	2	-3	-3	1	1	3	2	-3	-3	1	1	2	2	-3	-3	2	-3	-3	1	2	2	2	-3	-3	1	1	1
185	2020/10/17 13:14:42	165秒	手机提交	直接访问	117.136.15.148(四川-成都)	2	50kg	160CM	19	2	四川-乐山	2	3	2	2	2	1	14	2	2	-3	-3	1	3	2	2	-3	-3	1	1	2	2	-3	-3	2	-3	-3	2	-3	-3	1	1	1	2	-3	-3	2	-3	-3
186	2020/10/17 13:16:08	127秒	手机提交	直接访问	118.115.76.110(四川-成都)	2	47	165	22	2	四川-成都	2	4	2	2	2	1	14	2	1	2	2	2	-3	-3	2	-3	-3	2	-3	-3	2	-3	-3	2	-3	-3	2	-3	-3	2	-3	-3	2	-3	-3	2	-3	-3
187	2020/10/17 13:16:38	150秒	手机提交	直接访问	117.136.15.215(四川-成都)	2	47	155	20	2	四川-乐山	2	3	2	3	4	1	10	2	2	-3	-3	1	3	2	1	1	2	1	4	1	1	1	1	2	-3	-3	2	-3	-3	2	-3	-3	2	-3	-3	2	-3	-3
188	2020/10/17 13:18:17	254秒	手机提交	直接访问	117.175.132.165(四川-成都)	2	48	158	23	3	云南-保山	2	2	2	2	2	1	20	3	1	2	2	1	2	2	1	2	2	1	2	2	1	1	2	2	-3	-3	2	-3	-3	2	-3	-3	2	-3	-3	2	-3	-3
189	2020/10/17 13:19:09	124秒	手机提交	直接访问	101.206.170.194(四川-成都)	2	42	165	18	2	四川-攀枝花	2	4	2	2	2	1	21	2	2	-3	-3	1	2	2	1	2	2	1	4	2	1	2	2	2	-3	-3	2	-3	-3	2	-3	-3	2	-3	-3	2	-3	-3
190	2020/10/17 13:19:20	170秒	手机提交	直接访问	180.84.26.125(四川-成都)	2	42	150	21	2	四川-成都	2	3	2	2	2	1	10	2	2	-3	-3	1	2	2	2	-3	-3	1	2	2	1	1	3	2	-3	-3	1	1	3	1	1	3	2	-3	-3	1	1	1
191	2020/10/17 13:19:45	115秒	手机提交	直接访问	117.136.15.242(四川-成都)	2	55	158	21	2	四川-乐山	2	2	5	2	2	1	14	2	2	-3	-3	1	3	2	2	-3	-3	2	-3	-3	2	-3	-3	2	-3	-3	2	-3	-3	2	-3	-3	2	-3	-3	2	-3	-3
192	2020/10/17 13:19:46	159秒	手机提交	直接访问	223.104.9.229(四川-成都)	2	90	152	22	2	四川-成都	2	3	2	2	2	1	10	2	2	-3	-3	1	5	2	1	1	2	2	-3	-3	2	-3	-3	2	-3	-3	2	-3	-3	2	-3	-3	2	-3	-3	2	-3	-3
193	2020/10/17 13:20:10	165秒	手机提交	直接访问	183.230.27.9(重庆-重庆)	2	54	160	18	2	重庆-南川区	2	3	2	2	2	1	21	3	2	-3	-3	1	5	2	1	1	2	1	2	2	2	-3	-3	2	-3	-3	2	-3	-3	1	1	2	2	-3	-3	2	-3	-3
194	2020/10/17 13:20:46	214秒	手机提交	直接访问	101.206.167.165(四川-成都)	2	44.5	160	19	2	四川-乐山	2	4	2	2	2	1	20	2	1	4	3	1	1	2	1	1	2	1	1	2	2	-3	-3	2	-3	-3	2	-3	-3	2	-3	-3	2	-3	-3	2	-3	-3
195	2020/10/17 13:21:03	178秒	手机提交	直接访问	101.206.168.65(四川-成都)	1	50	169	18	2	重庆-永川区	2	3	2	2	2	1	10	3	1	5	3	1	3	2	2	-3	-3	1	1	2	2	-3	-3	2	-3	-3	2	-3	-3	2	-3	-3	1	1	2	2	-3	-3
196	2020/10/17 13:21:13	120秒	手机提交	直接访问	223.85.207.37(四川-成都)	2	55	168	22	2	四川-成都	2	3	2	2	2	1	8	2	2	-3	-3	1	5	2	1	1	2	2	-3	-3	2	-3	-3	2	-3	-3	2	-3	-3	2	-3	-3	2	-3	-3	2	-3	-3
197	2020/10/17 13:23:32	140秒	手机提交	直接访问	117.136.65.124(四川-成都)	1	55	168	23	3	四川-成都	1	3	2	2	2	1	3	3	2	-3	-3	1	3	3	1	5	2	2	-3	-3	2	-3	-3	2	-3	-3	2	-3	-3	2	-3	-3	2	-3	-3	2	-3	-3
198	2020/10/17 13:25:04	163秒	手机提交	直接访问	117.136.15.233(四川-成都)	1	55	175	18	2	四川-乐山	2	3	2	2	2	1	14	3	1	7	3	1	3	2	1	3	2	1	5	3	2	-3	-3	2	-3	-3	2	-3	-3	2	-3	-3	2	-3	-3	2	-3	-3
199	2020/10/17 13:26:01	272秒	手机提交	直接访问	118.115.80.167(四川-成都)	2	46	164	18	2	四川-乐山	2	3	2	2	2	1	21	2	1	7	1	2	-3	-3	1	1	2	1	2	2	1	2	2	2	-3	-3	2	-3	-3	2	-3	-3	2	-3	-3	2	-3	-3
200	2020/10/17 13:26:16	143秒	手机提交	直接访问	222.210.50.239(四川-成都)	2	40	156	23	3	四川-成都	2	3	2	2	2	1	18	2	1	2	2	1	3	2	1	3	2	1	1	1	1	4	1	2	-3	-3	1	1	1	1	1	1	1	1	1	2	-3	-3
201	2020/10/17 13:26:20	177秒	手机提交	直接访问	223.104.214.36(四川-宜宾)	2	45	160	21	2	四川-乐山	2	3	2	2	2	1	14	2	2	-3	-3	1	1	2	1	1	2	2	-3	-3	2	-3	-3	2	-3	-3	2	-3	-3	2	-3	-3	2	-3	-3	2	-3	-3
202	2020/10/17 13:26:35	182秒	手机提交	直接访问	117.136.70.60(四川-成都)	2	50	160	21	2	四川-成都	2	3	2	2	2	1	15	2	1	1	2	1	5	2	1	1	2	1	1	2	1	1	2	2	-3	-3	2	-3	-3	1	1	2	1	1	2	1	1	2
203	2020/10/17 13:27:01	286秒	手机提交	直接访问	117.136.15.167(四川-成都)	2	60	154	18	2	四川-乐山	1	3	2	2	2	1	21	2	2	-3	-3	1	5	2	2	-3	-3	1	5	2	2	-3	-3	2	-3	-3	2	-3	-3	1	3	1	2	-3	-3	2	-3	-3
204	2020/10/17 13:27:14	162秒	手机提交	直接访问	36.170.35.44(北京-北京)	2	39	156	23	3	四川-成都	1	4	1	2	1	1	21	2	1	7	2	1	7	2	1	1	2	1	1	2	1	1	2	1	1	2	2	-3	-3	1	1	2	2	-3	-3	1	1	2
205	2020/10/17 13:27:36	177秒	手机提交	直接访问	180.84.27.202(四川-成都)	2	49	158	22	3	四川-成都	2	3	2	2	2	1	5	2	2	-3	-3	2	-3	-3	1	2	2	1	1	2	2	-3	-3	2	-3	-3	2	-3	-3	2	-3	-3	2	-3	-3	2	-3	-3
206	2020/10/17 13:30:34	269秒	手机提交	直接访问	119.4.175.170(四川-成都)	1	55	165	23	2	四川-成都	2	3	1	2	2	1	14	3	2	-3	-3	2	-3	-3	2	-3	-3	2	-3	-3	2	-3	-3	2	-3	-3	2	-3	-3	2	-3	-3	1	1	5	2	-3	-3
207	2020/10/17 13:30:34	138秒	手机提交	直接访问	171.210.126.75(四川-成都)	1	76	173	19	2	四川-乐山	2	3	2	2	2	1	15	2	1	5	3	1	5	2	2	-3	-3	1	7	2	2	-3	-3	1	4	2	1	3	2	2	-3	-3	2	-3	-3	2	-3	-3
208	2020/10/17 13:30:39	142秒	手机提交	直接访问	118.114.45.116(四川-成都)	2	50	168	22	3	山东-青岛	1	3	1	1	1	1	1	1	1	6	2	1	2	1	1	2	3	1	2	5	1	2	5	1	2	5	1	1	2	2	-3	-3	2	-3	-3	2	-3	-3
209	2020/10/17 13:30:50	102秒	手机提交	直接访问	117.136.62.181(四川-成都)	2	45	168	18	1	四川-乐山	2	3	2	2	2	1	7	1	1	2	2	2	-3	-3	2	-3	-3	2	-3	-3	2	-3	-3	2	-3	-3	2	-3	-3	2	-3	-3	2	-3	-3	2	-3	-3
210	2020/10/17 13:31:16	82秒	手机提交	直接访问	117.136.15.236(四川-成都)	1	62	165	18	2	四川-乐山	1	3	2	2	2	1	7	2	1	3	2	1	2	2	1	1	2	2	-3	-3	2	-3	-3	2	-3	-3	2	-3	-3	2	-3	-3	2	-3	-3	2	-3	-3
211	2020/10/17 13:31:30	167秒	手机提交	直接访问	223.104.216.20(四川-未知)	2	52	159	23	3	四川-成都	1	3	3	2	3	1	7	2	1	2	2	1	3	2	1	1	2	1	2	3	2	-3	-3	2	-3	-3	2	-3	-3	2	-3	-3	1	1	2	2	-3	-3
212	2020/10/17 13:32:22	180秒	手机提交	直接访问	117.136.62.189(四川-成都)	1	57	170	20	2	四川-乐山	1	4	2	2	3	1	7	2	1	4	2	1	4	2	1	1	2	1	1	2	1	1	1	2	-3	-3	2	-3	-3	2	-3	-3	2	-3	-3	2	-3	-3
213	2020/10/17 13:35:02	172秒	手机提交	直接访问	117.136.69.54(四川-成都)	2	62	170	19	2	四川-乐山	1	3	2	2	2	1	14	2	1	7	2	2	-3	-3	2	-3	-3	2	-3	-3	2	-3	-3	2	-3	-3	2	-3	-3	2	-3	-3	2	-3	-3	2	-3	-3
214	2020/10/17 13:35:09	185秒	手机提交	直接访问	117.172.62.159(四川-成都)	2	46	160	22	2	四川-成都	2	3	1	2	2	1	8	2	2	-3	-3	1	3	2	1	3	2	2	-3	-3	2	-3	-3	2	-3	-3	2	-3	-3	2	-3	-3	2	-3	-3	2	-3	-3
215	2020/10/17 13:37:14	162秒	手机提交	直接访问	58.220.83.121(江苏-扬州)	2	80	159	20	2	四川-乐山	2	3	2	2	2	1	21	2	1	7	2	2	-3	-3	2	-3	-3	1	1	2	2	-3	-3	2	-3	-3	2	-3	-3	2	-3	-3	2	-3	-3	2	-3	-3
216	2020/10/17 13:37:37	321秒	手机提交	直接访问	139.207.7.188(四川-成都)	1	62	162	24	3	四川-成都	1	2	2	2	2	1	14	2	2	-3	-3	2	-3	-3	1	1	2	2	-3	-3	2	-3	-3	2	-3	-3	2	-3	-3	2	-3	-3	2	-3	-3	2	-3	-3
217	2020/10/17 13:37:49	129秒	手机提交	直接访问	117.136.70.63(四川-成都)	1	75	166	26	3	四川-成都	1	4	2	2	2	1	14	2	2	-3	-3	2	-3	-3	1	2	2	2	-3	-3	1	1	3	2	-3	-3	2	-3	-3	1	3	3	2	-3	-3	2	-3	-3
218	2020/10/17 13:38:08	151秒	手机提交	直接访问	118.114.45.116(四川-成都)	2	55	151	22	3	四川-达州	1	3	5	1	1	1	14	2	2	-3	-3	1	1	2	2	-3	-3	1	1	2	2	-3	-3	2	-3	-3	2	-3	-3	2	-3	-3	2	-3	-3	2	-3	-3
219	2020/10/17 13:39:50	273秒	手机提交	直接访问	223.85.207.254(四川-成都)	2	60	157	22	3	四川-成都	1	3	2	2	2	1	10	2	2	-3	-3	1	3	2	1	2	2	1	2	2	2	-3	-3	2	-3	-3	2	-3	-3	2	-3	-3	2	-3	-3	2	-3	-3
220	2020/10/17 13:40:25	316秒	手机提交	直接访问	117.136.62.174(四川-成都)	2	54	167	19	2	四川-乐山	1	3	5	2	3	1	7	2	1	2	2	1	3	2	1	1	2	1	1	1	1	2	2	2	-3	-3	2	-3	-3	2	-3	-3	2	-3	-3	2	-3	-3
221	2020/10/17 13:41:10	201秒	手机提交	直接访问	117.136.62.30(四川-成都)	2	55	158	22	2	四川-成都	2	2	5	2	2	1	10	2	2	-3	-3	1	5	2	1	1	2	1	3	2	1	1	1	1	1	1	1	1	1	1	3	3	1	2	2	1	1	1
222	2020/10/17 13:43:53	138秒	手机提交	直接访问	223.104.9.187(四川-成都)	2	47	160	21	2	四川-成都	2	3	2	2	2	1	7	1	1	3	2	1	4	2	2	-3	-3	2	-3	-3	2	-3	-3	2	-3	-3	1	2	2	2	-3	-3	2	-3	-3	2	-3	-3
223	2020/10/17 13:43:57	116秒	手机提交	直接访问	117.136.69.42(四川-成都)	2	49	615	20	2	四川-凉山	2	3	2	3	3	1	20	2	2	-3	-3	1	5	2	1	2	2	2	-3	-3	2	-3	-3	2	-3	-3	2	-3	-3	2	-3	-3	2	-3	-3	2	-3	-3
224	2020/10/17 13:44:07	347秒	手机提交	直接访问	117.136.15.242(四川-成都)	2	50	165	20	2	四川-乐山	2	3	2	2	4	1	16	2	1	4	2	1	2	2	1	1	2	1	1	2	1	3	2	2	-3	-3	2	-3	-3	2	-3	-3	2	-3	-3	2	-3	-3
225	2020/10/17 13:44:12	148秒	手机提交	直接访问	117.136.15.255(四川-成都)	2	92	163	20	2	四川-乐山	2	3	2	2	2	1	10	2	2	-3	-3	1	5	2	2	-3	-3	2	-3	-3	2	-3	-3	2	-3	-3	2	-3	-3	2	-3	-3	2	-3	-3	2	-3	-3
226	2020/10/17 13:45:43	211秒	手机提交	直接访问	117.136.69.45(四川-成都)	2	60	164	20	2	四川-乐山	2	3	2	2	2	1	14	2	2	-3	-3	1	2	2	1	1	2	2	-3	-3	2	-3	-3	2	-3	-3	2	-3	-3	2	-3	-3	2	-3	-3	2	-3	-3
227	2020/10/17 13:46:29	254秒	手机提交	直接访问	101.206.167.83(四川-成都)	2	89	151	20	2	四川-乐山	2	3	2	2	2	1	15	2	1	4	2	1	2	2	1	2	1	2	-3	-3	2	-3	-3	2	-3	-3	2	-3	-3	2	-3	-3	2	-3	-3	2	-3	-3
228	2020/10/17 13:46:33	184秒	手机提交	直接访问	117.136.15.141(四川-成都)	2	57	168	19	2	四川-乐山	2	3	2	2	2	1	8	2	2	-3	-3	1	4	2	1	2	2	1	1	2	1	1	1	2	-3	-3	2	-3	-3	1	1	2	2	-3	-3	2	-3	-3
229	2020/10/17 13:46:43	103秒	手机提交	直接访问	223.85.207.104(四川-成都)	2	51	158	23	3	四川-成都	2	3	2	2	2	1	21	2	2	-3	-3	1	2	1	2	-3	-3	2	-3	-3	2	-3	-3	2	-3	-3	2	-3	-3	2	-3	-3	2	-3	-3	2	-3	-3
230	2020/10/17 13:46:58	124秒	手机提交	直接访问	101.206.166.148(四川-成都)	2	60	160	20	2	四川-乐山	2	3	2	2	2	1	6	2	2	-3	-3	1	6	2	1	1	2	1	1	2	2	-3	-3	2	-3	-3	2	-3	-3	2	-3	-3	2	-3	-3	2	-3	-3
231	2020/10/17 13:47:07	102秒	手机提交	直接访问	223.104.215.78(四川-成都)	2	55	158	19	2	四川-成都	2	3	2	2	2	1	20	2	1	2	2	1	3	2	1	4	2	2	-3	-3	2	-3	-3	2	-3	-3	2	-3	-3	2	-3	-3	2	-3	-3	2	-3	-3
232	2020/10/17 13:47:42	371秒	手机提交	直接访问	117.136.15.237(四川-成都)	2	45	150	19	2	四川-乐山	1	3	2	2	2	1	14	2	1	7	2	1	2	1	1	1	2	2	-3	-3	2	-3	-3	2	-3	-3	2	-3	-3	2	-3	-3	2	-3	-3	2	-3	-3
233	2020/10/17 13:48:48	196秒	手机提交	直接访问	223.104.214.182(四川-宜宾)	1	60	168	24	3	四川-成都	2	3	2	2	2	1	17	3	2	-3	-3	1	4	2	1	1	2	1	1	2	1	1	2	2	-3	-3	2	-3	-3	1	1	1	2	-3	-3	2	-3	-3
234	2020/10/17 13:49:33	206秒	手机提交	直接访问	101.206.169.179(四川-成都)	2	50	160	19	1	四川-乐山	2	3	2	2	2	1	14	2	1	2	2	1	3	2	1	1	2	1	1	1	2	-3	-3	2	-3	-3	2	-3	-3	2	-3	-3	2	-3	-3	2	-3	-3
235	2020/10/17 13:50:13	234秒	手机提交	直接访问	117.136.15.243(四川-成都)	2	47.5	155	18	2	四川-乐山	2	3	4	2	2	1	14	2	1	4	2	1	3	2	1	2	2	1	3	2	1	1	2	2	-3	-3	2	-3	-3	1	2	2	2	-3	-3	2	-3	-3
236	2020/10/17 13:51:57	145秒	手机提交	直接访问	171.210.209.220(四川-成都)	1	68	178	20	2	四川-乐山	1	3	2	2	5	1	8	3	2	-3	-3	1	1	2	1	2	2	2	-3	-3	2	-3	-3	2	-3	-3	2	-3	-3	2	-3	-3	2	-3	-3	2	-3	-3
237	2020/10/17 13:53:34	122秒	手机提交	直接访问	117.175.132.177(四川-成都)	2	50	157	23	3	贵州-遵义	1	2	2	2	2	1	5	2	1	2	2	1	5	2	2	-3	-3	2	-3	-3	1	1	2	1	1	2	2	-3	-3	2	-3	-3	2	-3	-3	2	-3	-3
238	2020/10/17 13:54:59	171秒	手机提交	直接访问	223.104.216.98(四川-未知)	2	48	162	23	3	四川-成都	2	3	2	2	2	1	7	1	2	-3	-3	1	3	1	1	2	2	2	-3	-3	1	1	2	2	-3	-3	2	-3	-3	2	-3	-3	2	-3	-3	2	-3	-3
239	2020/10/17 13:55:33	178秒	手机提交	直接访问	117.136.15.166(四川-成都)	2	51	167	20	2	四川-乐山	2	3	2	2	2	1	21	2	1	2	2	1	1	2	1	1	2	1	2	2	2	-3	-3	2	-3	-3	2	-3	-3	2	-3	-3	2	-3	-3	2	-3	-3
240	2020/10/17 13:56:10	113秒	手机提交	直接访问	117.136.62.181(四川-成都)	2	44	158	18	2	四川-乐山	2	3	2	2	2	1	3	2	2	-3	-3	2	-3	-3	2	-3	-3	2	-3	-3	2	-3	-3	2	-3	-3	2	-3	-3	2	-3	-3	2	-3	-3	2	-3	-3
241	2020/10/17 13:56:36	149秒	手机提交	直接访问	117.136.15.235(四川-成都)	1	57	171	19	2	四川-乐山	2	3	2	2	2	1	14	3	1	4	2	1	2	2	1	1	2	2	-3	-3	2	-3	-3	2	-3	-3	2	-3	-3	2	-3	-3	2	-3	-3	2	-3	-3
242	2020/10/17 13:56:52	112秒	手机提交	直接访问	117.136.62.187(四川-成都)	2	42	162	18	2	四川-乐山	2	3	2	2	2	1	6	2	2	-3	-3	1	3	2	1	2	2	2	-3	-3	1	1	2	2	-3	-3	2	-3	-3	2	-3	-3	2	-3	-3	2	-3	-3
243	2020/10/17 13:57:32	128秒	手机提交	直接访问	101.206.167.121(四川-成都)	2	88	159	19	2	四川-成都	1	3	2	2	2	1	21	2	2	-3	-3	1	3	2	2	-3	-3	2	-3	-3	2	-3	-3	2	-3	-3	2	-3	-3	2	-3	-3	2	-3	-3	2	-3	-3
244	2020/10/17 13:57:44	81秒	手机提交	直接访问	117.136.62.183(四川-成都)	2	55	155	18	2	四川-乐山	1	3	2	2	2	1	14	2	1	3	2	1	3	2	2	-3	-3	2	-3	-3	2	-3	-3	2	-3	-3	2	-3	-3	2	-3	-3	2	-3	-3	2	-3	-3
245	2020/10/17 13:58:28	199秒	手机提交	直接访问	117.136.15.237(四川-成都)	2	52	165	18	2	四川-乐山	2	3	2	2	2	1	21	2	1	3	2	1	3	2	1	1	2	2	-3	-3	1	1	2	2	-3	-3	2	-3	-3	2	-3	-3	1	1	2	2	-3	-3
246	2020/10/17 13:59:51	161秒	手机提交	直接访问	117.136.62.204(四川-成都)	2	55	169	18	2	四川-乐山	2	3	2	2	2	1	8	2	1	3	2	1	1	2	1	3	2	1	3	2	2	-3	-3	2	-3	-3	2	-3	-3	2	-3	-3	2	-3	-3	2	-3	-3
247	2020/10/17 14:00:27	171秒	手机提交	直接访问	180.84.26.79(四川-成都)	2	57	158	22	2	四川-成都	2	2	2	2	5	1	7	2	2	-3	-3	2	-3	-3	1	1	2	1	4	1	1	1	1	1	0	1	1	1	2	1	2	1	2	-3	-3	2	-3	-3
248	2020/10/17 14:00:52	192秒	手机提交	直接访问	117.136.62.169(四川-成都)	2	50	157	19	2	四川-乐山	2	3	2	2	2	1	21	2	1	7	2	1	5	2	2	-3	-3	2	-3	-3	2	-3	-3	2	-3	-3	2	-3	-3	2	-3	-3	2	-3	-3	2	-3	-3
249	2020/10/17 14:01:47	144秒	手机提交	直接访问	117.136.62.208(四川-成都)	2	63	168	18	2	四川-乐山	2	3	2	2	2	1	15	1	2	-3	-3	1	6	2	2	-3	-3	1	1	1	2	-3	-3	2	-3	-3	2	-3	-3	2	-3	-3	2	-3	-3	2	-3	-3
250	2020/10/17 14:01:58	119秒	手机提交	直接访问	221.182.115.254(四川-乐山)	2	57	170	19	2	四川-乐山	2	3	2	2	2	2	-3	-3	1	3	2	1	5	1	2	-3	-3	2	-3	-3	2	-3	-3	2	-3	-3	2	-3	-3	2	-3	-3	2	-3	-3	2	-3	-3
251	2020/10/17 14:02:30	133秒	手机提交	直接访问	117.136.69.37(四川-成都)	2	50	165	18	2	四川-乐山	2	3	2	2	2	1	7	2	1	3	3	1	7	1	2	-3	-3	2	-3	-3	2	-3	-3	2	-3	-3	2	-3	-3	2	-3	-3	2	-3	-3	2	-3	-3
252	2020/10/17 14:04:13	175秒	手机提交	直接访问	117.136.62.174(四川-成都)	2	58	163	19	2	四川-德阳	2	3	2	2	2	1	21	2	2	-3	-3	2	-3	-3	2	-3	-3	1	2	1	1	2	1	2	-3	-3	2	-3	-3	1	2	1	2	-3	-3	2	-3	-3
253	2020/10/17 14:04:39	295秒	手机提交	直接访问	171.216.244.185(四川-成都)	2	53	166	19	2	四川-乐山	2	4	2	2	2	1	14	2	1	3	2	1	2	2	1	3	2	2	-3	-3	1	2	2	1	1	1	1	2	2	1	1	2	2	-3	-3	2	-3	-3
254	2020/10/17 14:04:57	166秒	手机提交	直接访问	117.136.15.187(四川-成都)	2	46	155	19	2	四川-乐山	1	3	2	2	2	1	14	2	2	-3	-3	1	3	2	2	-3	-3	1	2	2	2	-3	-3	2	-3	-3	2	-3	-3	2	-3	-3	2	-3	-3	2	-3	-3
255	2020/10/17 14:05:15	212秒	手机提交	直接访问	117.136.15.249(四川-成都)	1	65	180	18	2	四川-乐山	2	3	2	2	2	1	18	3	2	-3	-3	1	3	2	2	-3	-3	2	-3	-3	2	-3	-3	2	-3	-3	2	-3	-3	2	-3	-3	2	-3	-3	2	-3	-3
256	2020/10/17 14:05:20	126秒	手机提交	直接访问	118.115.195.21(四川-成都)	2	61	169	18	2	四川-乐山	2	3	2	2	2	1	21	2	1	4	2	2	-3	-3	1	2	2	1	3	2	2	-3	-3	2	-3	-3	1	2	2	2	-3	-3	2	-3	-3	2	-3	-3
257	2020/10/17 14:05:28	190秒	手机提交	直接访问	117.136.15.157(四川-成都)	2	60	154	19	2	四川-乐山	2	3	2	2	2	1	15	2	1	2	2	1	3	2	1	1	2	2	-3	-3	2	-3	-3	2	-3	-3	2	-3	-3	2	-3	-3	2	-3	-3	2	-3	-3
258	2020/10/17 14:05:53	336秒	手机提交	直接访问	117.136.15.235(四川-成都)	2	50	155	19	2	四川-乐山	2	3	2	2	2	1	21	2	1	7	2	1	3	2	2	-3	-3	2	-3	-3	2	-3	-3	2	-3	-3	2	-3	-3	2	-3	-3	2	-3	-3	2	-3	-3
259	2020/10/17 14:06:03	177秒	手机提交	直接访问	117.136.15.233(四川-成都)	2	83.5	158	17	2	四川-乐山	2	3	2	2	2	1	10	2	2	-3	-3	1	3	2	1	1	2	1	5	2	1	5	2	2	-3	-3	2	-3	-3	1	4	2	2	-3	-3	2	-3	-3
260	2020/10/17 14:06:17	243秒	手机提交	直接访问	117.136.62.178(四川-成都)	2	80	165	20	2	四川-乐山	2	3	2	2	2	1	18	2	1	3	2	1	3	2	2	-3	-3	2	-3	-3	2	-3	-3	2	-3	-3	2	-3	-3	2	-3	-3	2	-3	-3	2	-3	-3
261	2020/10/17 14:07:37	197秒	手机提交	直接访问	171.92.79.242(四川-达州)	2	43	160	22	3	四川-成都	1	3	2	2	2	1	8	2	1	2	2	1	5	2	1	1	2	1	2	1	1	1	2	2	-3	-3	2	-3	-3	1	1	1	1	1	1	2	-3	-3
262	2020/10/17 14:08:03	619秒	手机提交	直接访问	117.136.15.236(四川-成都)	2	43	155	18	2	四川-乐山	2	4	2	2	2	1	21	2	2	-3	-3	1	5	1	1	3	2	1	2	1	1	2	2	2	-3	-3	2	-3	-3	2	-3	-3	2	-3	-3	2	-3	-3
263	2020/10/17 14:08:34	445秒	手机提交	直接访问	117.136.62.208(四川-成都)	2	约100斤	163	户口上的21，生理年龄19	2	四川-乐山	2	4	2	2	2	1	14	2	1	7	3	2	-3	-3	1	2	3	2	-3	-3	2	-3	-3	2	-3	-3	2	-3	-3	2	-3	-3	2	-3	-3	2	-3	-3
264	2020/10/17 14:09:18	178秒	手机提交	直接访问	117.136.62.54(四川-成都)	2	49	161	22	2	四川-成都	2	3	2	2	2	1	14	2	1	3	2	1	6	2	1	1	2	2	-3	-3	2	-3	-3	2	-3	-3	2	-3	-3	2	-3	-3	2	-3	-3	2	-3	-3
265	2020/10/17 14:09:42	403秒	手机提交	直接访问	118.115.233.205(四川-成都)	2	48	160	20	2	四川-乐山	2	3	2	2	2	1	21	2	2	-3	-3	2	-3	-3	2	-3	-3	2	-3	-3	2	-3	-3	2	-3	-3	2	-3	-3	2	-3	-3	2	-3	-3	2	-3	-3
266	2020/10/17 14:10:30	144秒	手机提交	直接访问	171.93.136.153(四川-成都)	2	57	170	18	2	四川-乐山	2	3	2	2	2	1	21	2	1	2	1	1	7	1	1	3	2	1	3	2	2	-3	-3	2	-3	-3	2	-3	-3	2	-3	-3	2	-3	-3	2	-3	-3
267	2020/10/17 14:11:03	839秒	手机提交	直接访问	117.136.15.185(四川-成都)	2	43	160	19	2	四川-乐山	1	3	2	2	2	1	9	2	1	6	2	1	2	2	2	-3	-3	2	-3	-3	2	-3	-3	2	-3	-3	2	-3	-3	2	-3	-3	2	-3	-3	2	-3	-3
268	2020/10/17 14:11:35	424秒	手机提交	直接访问	117.136.62.199(四川-成都)	2	50	168	19	2	四川-乐山	2	3	2	2	2	1	21	2	1	7	2	1	3	2	1	1	2	2	-3	-3	2	-3	-3	2	-3	-3	2	-3	-3	2	-3	-3	2	-3	-3	2	-3	-3
269	2020/10/17 14:13:25	207秒	手机提交	直接访问	117.136.62.187(四川-成都)	2	105	163	17	2	四川-自贡	1	3	2	2	2	1	14	2	2	-3	-3	1	5	2	1	1	2	1	5	3	1	15	1	1	3	2	1	5	2	1	12	2	1	2	1	2	-3	-3
270	2020/10/17 14:16:39	158秒	手机提交	直接访问	171.210.193.163(四川-成都)	2	50	160	19	2	四川-乐山	2	3	2	2	2	1	2	2	2	-3	-3	2	-3	-3	1	2	2	1	3	2	2	-3	-3	2	-3	-3	2	-3	-3	2	-3	-3	2	-3	-3	2	-3	-3
271	2020/10/17 14:16:48	69秒	手机提交	直接访问	117.136.15.233(四川-成都)	2	70	160	19	2	四川-乐山	2	3	2	2	2	2	-3	-3	2	-3	-3	2	-3	-3	2	-3	-3	2	-3	-3	2	-3	-3	2	-3	-3	2	-3	-3	2	-3	-3	2	-3	-3	2	-3	-3
272	2020/10/17 14:18:17	225秒	手机提交	直接访问	117.136.69.36(四川-成都)	2	58	148	18	1	四川-乐山	2	3	2	2	2	1	10	2	1	7	2	1	2	2	1	4	2	1	5	2	1	5	2	1	2	2	1	1	2	1	3	2	1	3	2	1	1	2
273	2020/10/17 14:21:19	103秒	手机提交	直接访问	171.210.193.12(四川-成都)	2	53	162	1	2	四川-乐山	1	3	2	2	2	1	20	2	2	-3	-3	1	1	2	1	1	2	1	18	1	2	-3	-3	2	-3	-3	2	-3	-3	2	-3	-3	2	-3	-3	2	-3	-3
274	2020/10/17 14:24:38	94秒	手机提交	直接访问	117.136.15.254(四川-成都)	2	44	160	20	2	四川-广元	2	3	2	2	3	1	15	3	2	-3	-3	2	-3	-3	2	-3	-3	2	-3	-3	2	-3	-3	2	-3	-3	2	-3	-3	2	-3	-3	2	-3	-3	2	-3	-3
275	2020/10/17 14:25:35	184秒	手机提交	直接访问	180.84.27.23(四川-成都)	1	55	165	23	2	四川-成都	2	3	2	2	2	1	2	4	1	2	5	1	2	4	2	-3	-3	2	-3	-3	1	2	3	2	-3	-3	2	-3	-3	2	-3	-3	1	2	1	1	2	2
276	2020/10/17 14:26:27	115秒	手机提交	直接访问	117.136.62.172(四川-成都)	1	62	175	20	2	四川-乐山	1	3	2	2	3	1	5	2	2	-3	-3	1	2	2	2	-3	-3	2	-3	-3	2	-3	-3	2	-3	-3	2	-3	-3	2	-3	-3	2	-3	-3	2	-3	-3
277	2020/10/17 14:26:47	129秒	手机提交	直接访问	171.93.185.194(四川-成都)	2	103	168	20	2	四川-乐山	2	3	2	2	2	1	10	1	2	-3	-3	1	3	2	2	-3	-3	1	2	2	2	-3	-3	2	-3	-3	2	-3	-3	2	-3	-3	2	-3	-3	2	-3	-3
278	2020/10/17 14:27:41	407秒	手机提交	直接访问	117.136.15.217(四川-成都)	2	52	154	18	2	四川-乐山	2	3	2	2	2	1	21	3	1	7	3	1	3	2	1	2	2	1	3	2	2	-3	-3	2	-3	-3	2	-3	-3	2	-3	-3	2	-3	-3	2	-3	-3
279	2020/10/17 14:28:02	129秒	手机提交	直接访问	117.136.15.210(四川-成都)	2	43	164	18	2	四川-乐山	2	3	2	2	2	1	21	2	1	7	2	2	-3	-3	2	-3	-3	2	-3	-3	2	-3	-3	2	-3	-3	2	-3	-3	2	-3	-3	2	-3	-3	2	-3	-3
280	2020/10/17 14:32:28	117秒	手机提交	直接访问	223.104.214.200(四川-宜宾)	2	55	160	17	2	四川-乐山	2	3	2	2	2	1	14	2	1	7	2	2	-3	-3	2	-3	-3	1	1	1	2	-3	-3	2	-3	-3	2	-3	-3	2	-3	-3	2	-3	-3	2	-3	-3
281	2020/10/17 14:36:32	172秒	手机提交	直接访问	117.136.15.231(四川-成都)	2	104	150	19	2	四川-乐山	2	3	2	2	2	1	14	2	1	3	2	1	5	2	2	-3	-3	2	-3	-3	2	-3	-3	2	-3	-3	2	-3	-3	2	-3	-3	2	-3	-3	2	-3	-3
282	2020/10/17 14:41:49	164秒	手机提交	直接访问	180.84.26.140(四川-成都)	2	55	160	20	2	四川-成都	2	3	2	2	2	1	21	1	2	-3	-3	1	2	2	1	1	2	1	4	2	2	-3	-3	2	-3	-3	2	-3	-3	2	-3	-3	2	-3	-3	2	-3	-3
283	2020/10/17 14:41:53	164秒	手机提交	直接访问	117.136.15.255(四川-成都)	2	63	168	19	2	四川-乐山	1	3	2	2	2	1	21	2	1	7	2	2	-3	-3	2	-3	-3	2	-3	-3	2	-3	-3	2	-3	-3	2	-3	-3	2	-3	-3	2	-3	-3	2	-3	-3
284	2020/10/17 14:45:46	199秒	手机提交	直接访问	117.136.69.59(四川-成都)	2	48	165	21	2	四川-乐山	2	3	2	2	3	1	14	2	2	-3	-3	1	2	2	1	1	2	1	1	2	1	1	1	2	-3	-3	2	-3	-3	1	1	1	2	-3	-3	1	1	1
285	2020/10/17 14:47:39	320秒	手机提交	直接访问	180.84.27.38(四川-成都)	2	52	165	21	2	四川-成都	2	3	5	2	2	1	12	2	2	-3	-3	1	2	2	1	1	2	2	-3	-3	2	-3	-3	2	-3	-3	2	-3	-3	2	-3	-3	2	-3	-3	2	-3	-3
286	2020/10/17 14:50:48	175秒	手机提交	直接访问	139.207.101.113(四川-成都)	2	60	163	18	2	四川-乐山	1	3	2	2	2	1	10	2	1	7	2	1	7	2	2	-3	-3	2	-3	-3	2	-3	-3	2	-3	-3	2	-3	-3	1	2	2	1	2	1	1	1	1
287	2020/10/17 15:02:00	127秒	手机提交	直接访问	171.92.102.100(四川-达州)	2	46	158	21	2	四川-乐山	2	3	2	2	2	1	3	2	1	1	2	1	2	2	2	-3	-3	1	1	1	2	-3	-3	2	-3	-3	2	-3	-3	2	-3	-3	2	-3	-3	2	-3	-3
288	2020/10/17 15:06:07	341秒	手机提交	直接访问	117.136.62.186(四川-成都)	2	46	157	22	2	四川-乐山	2	3	2	2	2	1	20	2	2	-3	-3	2	-3	-3	2	-3	-3	2	-3	-3	2	-3	-3	2	-3	-3	2	-3	-3	2	-3	-3	2	-3	-3	2	-3	-3
289	2020/10/17 15:18:11	147秒	手机提交	直接访问	183.230.27.9(重庆-重庆)	2	56	155	18	1	重庆-永川区	2	3	2	2	2	1	7	2	2	-3	-3	1	4	2	1	2	2	2	-3	-3	1	1	1	2	-3	-3	2	-3	-3	2	-3	-3	2	-3	-3	2	-3	-3
290	2020/10/17 15:19:40	183秒	手机提交	直接访问	117.136.63.135(四川-成都)	2	100	160	23	2	四川-乐山	2	3	2	2	2	1	15	2	1	5	2	1	4	2	1	2	2	1	1	2	1	2	2	2	-3	-3	2	-3	-3	2	-3	-3	2	-3	-3	2	-3	-3
291	2020/10/17 15:24:43	255秒	手机提交	直接访问	101.206.168.27(四川-成都)	2	53	160	18	2	四川-乐山	1	3	2	2	2	1	10	2	1	5	2	1	3	2	1	1	2	1	1	2	1	1	2	2	-3	-3	2	-3	-3	2	-3	-3	2	-3	-3	1	01	2
292	2020/10/17 15:31:05	172秒	手机提交	直接访问	101.206.171.108(四川-成都)	2	70	163	19	2	四川-乐山	2	3	2	2	2	1	10	2	1	7	2	1	5	1	1	5	2	2	-3	-3	2	-3	-3	2	-3	-3	2	-3	-3	1	1	1	2	-3	-3	2	-3	-3
293	2020/10/17 15:31:44	170秒	手机提交	直接访问	180.84.26.198(四川-成都)	2	45	148	21	2	四川-成都	2	3	2	2	2	1	18	1	2	-3	-3	1	3	2	1	1	2	1	1	2	2	-3	-3	2	-3	-3	2	-3	-3	2	-3	-3	2	-3	-3	2	-3	-3
294	2020/10/17 15:38:49	135秒	手机提交	直接访问	139.207.10.253(四川-成都)	2	102	158	21	2	四川-成都	2	3	2	2	2	1	15	2	1	2	2	1	2	2	1	1	2	1	2	2	1	1	2	2	-3	-3	2	-3	-3	1	1	2	2	-3	-3	2	-3	-3
295	2020/10/17 15:39:21	120秒	手机提交	直接访问	117.136.15.178(四川-成都)	2	55	161	21	2	四川-乐山	2	3	2	2	2	1	10	2	1	5	2	1	2	2	2	-3	-3	2	-3	-3	2	-3	-3	2	-3	-3	2	-3	-3	2	-3	-3	2	-3	-3	2	-3	-3
296	2020/10/17 15:43:48	304秒	手机提交	直接访问	123.147.248.195(重庆-重庆)	2	64	156	19	2	重庆-万州区	2	3	2	2	2	1	15	2	1	2	2	2	-3	-3	2	-3	-3	2	-3	-3	2	-3	-3	2	-3	-3	2	-3	-3	2	-3	-3	2	-3	-3	2	-3	-3
297	2020/10/17 15:49:10	132秒	手机提交	直接访问	117.136.30.21(重庆-重庆)	2	75	165	18	2	重庆-永川区	2	3	2	2	2	1	18	2	2	-3	-3	1	3	2	2	-3	-3	2	-3	-3	2	-3	-3	2	-3	-3	2	-3	-3	2	-3	-3	2	-3	-3	2	-3	-3
298	2020/10/17 15:51:08	134秒	手机提交	直接访问	180.84.27.212(四川-成都)	2	43	155	22	2	四川-成都	2	3	2	2	2	1	14	2	1	7	2	1	5	2	1	1	2	2	-3	-3	2	-3	-3	2	-3	-3	2	-3	-3	2	-3	-3	2	-3	-3	2	-3	-3
299	2020/10/17 15:53:16	216秒	手机提交	直接访问	14.108.194.120(重庆-重庆)	2	45	161	19	2	重庆-南岸区	2	3	2	2	2	1	7	2	2	-3	-3	1	2	2	2	-3	-3	2	-3	-3	1	1	2	2	-3	-3	2	-3	-3	2	-3	-3	2	-3	-3	2	-3	-3
300	2020/10/17 15:54:21	401秒	手机提交	直接访问	223.104.216.113(四川-未知)	2	54	157	20	2	四川-成都	2	3	2	2	2	1	7	2	2	-3	-3	1	2	2	1	1	2	2	-3	-3	2	-3	-3	2	-3	-3	2	-3	-3	2	-3	-3	2	-3	-3	2	-3	-3
301	2020/10/17 15:59:07	144秒	手机提交	直接访问	101.206.171.72(四川-成都)	2	43	151	22	2	四川-成都	1	2	2	2	5	1	7	3	2	-3	-3	2	-3	-3	2	-3	-3	2	-3	-3	2	-3	-3	2	-3	-3	2	-3	-3	2	-3	-3	2	-3	-3	2	-3	-3
302	2020/10/17 16:04:26	179秒	手机提交	直接访问	171.210.154.199(四川-成都)	2	56	161	23	2	四川-成都	2	3	2	2	2	1	12	2	1	5	2	1	5	2	1	1	2	1	1	1	1	1	1	1	1	1	2	-3	-3	2	-3	-3	2	-3	-3	2	-3	-3
303	2020/10/17 16:43:57	176秒	手机提交	直接访问	223.104.250.18(重庆-重庆)	1	61	168	18	2	重庆-丰都县	2	3	2	2	2	1	14	2	2	-3	-3	1	6	2	2	-3	-3	2	-3	-3	2	-3	-3	2	-3	-3	2	-3	-3	2	-3	-3	1	1	1	2	-3	-3
304	2020/10/17 16:53:42	106秒	手机提交	直接访问	139.207.1.222(四川-成都)	2	65	170	18	2	山东-泰安	2	3	1	1	1	1	5	2	1	5	2	1	10	2	1	1	2	2	-3	-3	2	-3	-3	2	-3	-3	2	-3	-3	2	-3	-3	2	-3	-3	2	-3	-3
305	2020/10/17 16:58:26	143秒	手机提交	直接访问	118.115.61.220(四川-成都)	2	55	152	20	2	四川-成都	2	3	2	2	2	1	8	2	1	1	2	1	6	2	2	-3	-3	2	-3	-3	2	-3	-3	2	-3	-3	2	-3	-3	2	-3	-3	1	1	1	2	-3	-3
306	2020/10/17 17:13:40	100秒	手机提交	直接访问	171.92.117.93(四川-达州)	2	98	165	21	2	四川-乐山	1	3	2	2	2	1	7	2	2	-3	-3	1	5	2	2	-3	-3	2	-3	-3	2	-3	-3	2	-3	-3	2	-3	-3	2	-3	-3	2	-3	-3	2	-3	-3
307	2020/10/17 17:14:50	283秒	手机提交	直接访问	117.136.62.176(四川-成都)	2	54	156	21	2	四川-乐山	2	3	2	2	2	1	8	2	1	5	2	1	2	2	1	1	3	1	4	2	1	1	3	2	-3	-3	1	1	2	1	1	2	1	1	1	1	1	2
308	2020/10/17 17:21:32	198秒	手机提交	直接访问	117.136.15.201(四川-成都)	2	68	160	21	2	四川-乐山	2	3	2	2	3	1	14	2	2	-3	-3	1	3	2	1	3	2	1	3	1	2	-3	-3	2	-3	-3	2	-3	-3	2	-3	-3	2	-3	-3	2	-3	-3
309	2020/10/17 17:34:33	116秒	手机提交	直接访问	106.91.179.28(重庆-重庆)	2	48	156	18	1	重庆-永川区	2	3	2	2	2	1	14	2	2	-3	-3	1	4	2	2	-3	-3	2	-3	-3	1	1	2	2	-3	-3	2	-3	-3	2	-3	-3	2	-3	-3	2	-3	-3
310	2020/10/17 17:46:50	842秒	手机提交	直接访问	123.147.246.219(重庆-重庆)	2	42kg	148	19	2	重庆-永川区	2	3	2	2	2	1	10	2	1	3	3	1	1	2	2	-3	-3	2	-3	-3	2	-3	-3	2	-3	-3	2	-3	-3	1	1	1	1	1	1	2	-3	-3
311	2020/10/17 17:46:56	901秒	手机提交	直接访问	117.136.30.61(重庆-重庆)	2	55	156	18	2	重庆-永川区	2	3	2	2	2	1	10	2	1	2	2	1	4	2	2	-3	-3	1	1	1	1	1	2	1	1	1	1	1	2	1	1	1	1	1	1	1	1	1
312	2020/10/17 17:48:36	141秒	手机提交	直接访问	117.136.30.17(重庆-重庆)	2	47	155	18	2	重庆-永川区	2	3	2	2	2	1	6	2	2	-3	-3	1	3	2	2	-3	-3	1	2	2	2	-3	-3	2	-3	-3	2	-3	-3	2	-3	-3	2	-3	-3	2	-3	-3
313	2020/10/17 17:49:45	334秒	手机提交	直接访问	223.104.250.202(重庆-重庆)	2	61	163	19	2	重庆-永川区	2	3	2	2	2	1	12	2	1	3	2	1	2	2	1	1	2	1	1	1	1	1	2	1	1	1	1	1	1	1	1	1	2	-3	-3	2	-3	-3
314	2020/10/17 17:50:27	123秒	手机提交	直接访问	123.147.246.215(重庆-重庆)	1	156	175	19	2	重庆-永川区	2	3	2	2	2	1	3	2	2	-3	-3	2	-3	-3	2	-3	-3	1	3	1	2	-3	-3	2	-3	-3	2	-3	-3	1	4	2	2	-3	-3	2	-3	-3
315	2020/10/17 18:45:23	81秒	手机提交	直接访问	171.93.153.190(四川-成都)	1	68	172	18	1	四川-眉山	1	3	2	2	2	1	2	2	2	-3	-3	1	3	2	2	-3	-3	1	5	2	1	5	2	2	-3	-3	2	-3	-3	2	-3	-3	2	-3	-3	2	-3	-3
316	2020/10/17 22:03:23	139秒	手机提交	直接访问	117.136.15.230(四川-成都)	1	52	168	18	2	四川-乐山	2	3	2	2	2	1	7	2	1	7	4	2	-3	-3	2	-3	-3	2	-3	-3	2	-3	-3	2	-3	-3	2	-3	-3	2	-3	-3	2	-3	-3	2	-3	-3
317	2020/10/17 22:11:31	132秒	手机提交	直接访问	14.108.61.144(重庆-重庆)	2	50	165	18	2	重庆-永川区	2	3	2	2	2	1	10	2	2	-3	-3	1	2	2	1	2	2	2	-3	-3	2	-3	-3	2	-3	-3	2	-3	-3	2	-3	-3	2	-3	-3	2	-3	-3
318	2020/10/17 22:17:25	146秒	手机提交	直接访问	117.136.15.175(四川-成都)	2	634	160	17	2	四川-乐山	2	3	2	2	2	1	20	2	1	6	2	2	-3	-3	2	-3	-3	1	1	2	2	-3	-3	2	-3	-3	2	-3	-3	2	-3	-3	2	-3	-3	2	-3	-3
319	2020/10/17 22:42:57	150秒	手机提交	直接访问	219.151.199.71(重庆-重庆)	1	65	175	19	2	重庆-万州区	2	3	2	2	2	1	15	2	2	-3	-3	1	6	2	1	2	2	2	-3	-3	2	-3	-3	2	-3	-3	2	-3	-3	2	-3	-3	2	-3	-3	2	-3	-3
320	2020/10/17 23:22:22	157秒	手机提交	直接访问	171.216.246.231(四川-成都)	2	42	161	19	2	四川-乐山	2	3	2	2	2	1	21	2	1	5	1	1	5	1	1	1	1	2	-3	-3	1	1	1	2	-3	-3	2	-3	-3	2	-3	-3	2	-3	-3	2	-3	-3
321	2020/10/18 10:01:09	162秒	手机提交	直接访问	171.210.34.162(四川-成都)	1	70	172	24	2	四川-成都	1	3	2	2	2	1	15	3	2	-3	-3	1	6	3	1	2	2	2	-3	-3	2	-3	-3	2	-3	-3	2	-3	-3	2	-3	-3	2	-3	-3	2	-3	-3
322	2020/10/18 10:47:49	177秒	手机提交	直接访问	171.210.125.182(四川-成都)	2	90	156	19	2	四川-乐山	2	4	2	2	2	1	7	2	2	-3	-3	2	-3	-3	2	-3	-3	1	3	1	1	2	1	2	-3	-3	2	-3	-3	2	-3	-3	2	-3	-3	2	-3	-3
323	2020/10/18 11:43:59	144秒	手机提交	直接访问	117.136.62.174(四川-成都)	2	52	160	18	2	四川-乐山	2	3	2	2	2	1	7	2	2	-3	-3	1	1	2	2	-3	-3	1	3	2	1	1	2	2	-3	-3	1	1	2	1	1	2	1	1	2	2	-3	-3
324	2020/10/18 12:27:29	166秒	手机提交	直接访问	101.206.170.10(四川-成都)	1	55	175	19	2	四川-乐山	2	3	4	3	3	1	14	3	2	-3	-3	1	5	2	2	-3	-3	1	2	3	1	1	2	1	1	1	1	1	1	2	-3	-3	2	-3	-3	1	1	1
325	2020/10/18 12:31:06	131秒	手机提交	直接访问	101.207.21.58(四川-成都)	1	60	165	24	3	四川-成都	1	3	2	2	2	1	10	2	2	-3	-3	1	3	2	1	1	2	1	2	2	1	2	2	2	-3	-3	2	-3	-3	2	-3	-3	1	1	1	2	-3	-3
326	2020/10/18 12:32:24	118秒	手机提交	直接访问	180.84.26.125(四川-成都)	1	95	169	23	3	四川-成都	1	3	2	2	3	1	14	2	2	-3	-3	1	3	3	2	-3	-3	2	-3	-3	2	-3	-3	2	-3	-3	2	-3	-3	2	-3	-3	2	-3	-3	2	-3	-3
327	2020/10/18 12:33:02	170秒	手机提交	直接访问	180.84.27.187(四川-成都)	1	130	165	26	3	四川-成都	1	3	2	2	2	1	7	3	2	-3	-3	1	1	2	2	-3	-3	1	1	1	2	-3	-3	2	-3	-3	2	-3	-3	2	-3	-3	2	-3	-3	2	-3	-3
328	2020/10/18 12:33:09	193秒	手机提交	直接访问	223.85.207.26(四川-成都)	1	55	167	25	3	四川-成都	1	3	2	2	2	1	14	3	2	-3	-3	1	3	2	1	1	2	2	-3	-3	1	1	2	2	-3	-3	2	-3	-3	2	-3	-3	2	-3	-3	2	-3	-3
329	2020/10/18 12:33:20	156秒	手机提交	直接访问	182.148.125.54(四川-成都)	2	50	162	24	3	四川-成都	1	3	2	2	2	1	18	2	1	1	2	1	4	2	2	-3	-3	1	1	2	2	-3	-3	2	-3	-3	2	-3	-3	2	-3	-3	1	1	2	2	-3	-3
330	2020/10/18 12:34:33	118秒	手机提交	直接访问	180.84.27.183(四川-成都)	2	60	160	24	3	四川-成都	1	3	2	2	2	1	10	2	1	8	3	1	5	2	2	-3	-3	2	-3	-3	2	-3	-3	2	-3	-3	2	-3	-3	2	-3	-3	2	-3	-3	2	-3	-3
331	2020/10/18 12:34:34	123秒	手机提交	直接访问	117.136.65.86(四川-成都)	2	50	155	23	3	四川-成都	1	3	2	2	2	1	21	2	2	-3	-3	1	2	2	2	-3	-3	1	1	2	2	-3	-3	2	-3	-3	2	-3	-3	2	-3	-3	2	-3	-3	2	-3	-3
332	2020/10/18 12:36:14	94秒	手机提交	直接访问	223.104.215.106(四川-成都)	1	65	175	24	3	四川-成都	1	3	2	2	2	1	16	3	2	-3	-3	1	2	2	2	-3	-3	1	3	3	2	-3	-3	2	-3	-3	2	-3	-3	2	-3	-3	2	-3	-3	2	-3	-3
333	2020/10/18 12:36:16	148秒	手机提交	直接访问	223.104.9.218(四川-成都)	2	46	163	23	3	四川-成都	1	3	2	2	2	1	10	1	2	-3	-3	1	3	1	1	1	2	1	1	2	2	-3	-3	2	-3	-3	2	-3	-3	2	-3	-3	1	1	2	2	-3	-3
334	2020/10/18 12:36:25	195秒	手机提交	直接访问	223.104.9.153(四川-成都)	1	40	178	23	2	四川-成都	1	3	2	2	2	1	15	3	1	3	3	1	3	2	1	1	3	2	-3	-3	2	-3	-3	2	-3	-3	2	-3	-3	2	-3	-3	1	1	1	2	-3	-3
335	2020/10/18 12:37:49	186秒	手机提交	直接访问	118.115.72.64(四川-成都)	2	44	150	24	3	四川-成都	1	3	2	2	2	1	15	2	2	-3	-3	1	7	1	2	-3	-3	2	-3	-3	2	-3	-3	2	-3	-3	2	-3	-3	2	-3	-3	2	-3	-3	2	-3	-3
336	2020/10/18 12:38:44	144秒	手机提交	直接访问	111.203.22.21(北京-北京)	1	60	175	24	3	湖南-株洲	2	2	5	2	2	1	21	2	2	-3	-3	2	-3	-3	2	-3	-3	2	-3	-3	2	-3	-3	2	-3	-3	2	-3	-3	2	-3	-3	2	-3	-3	2	-3	-3
337	2020/10/18 12:38:45	246秒	手机提交	直接访问	223.85.207.167(四川-成都)	2	53.3	160	24	3	四川-成都	1	3	2	2	2	1	8	2	1	1	4	1	5	2	2	-3	-3	2	-3	-3	2	-3	-3	2	-3	-3	2	-3	-3	2	-3	-3	2	-3	-3	2	-3	-3
338	2020/10/18 12:41:53	241秒	手机提交	直接访问	117.136.70.42(四川-成都)	1	61	178	23	3	四川-成都	1	3	2	2	2	1	14	3	1	3	2	1	5	2	1	2	2	1	1	2	2	-3	-3	2	-3	-3	2	-3	-3	2	-3	-3	2	-3	-3	2	-3	-3
339	2020/10/18 12:42:15	211秒	手机提交	直接访问	223.104.216.49(四川-未知)	2	60	170	24	3	四川-成都	1	3	4	2	2	1	5	2	2	-3	-3	1	5	2	1	1	2	1	1	1	2	-3	-3	2	-3	-3	2	-3	-3	2	-3	-3	2	-3	-3	2	-3	-3
340	2020/10/18 12:43:24	75秒	手机提交	直接访问	117.136.63.160(四川-成都)	1	58	170	21	2	四川-成都	2	2	5	3	3	1	7	3	2	-3	-3	2	-3	-3	2	-3	-3	2	-3	-3	2	-3	-3	2	-3	-3	2	-3	-3	2	-3	-3	2	-3	-3	2	-3	-3
341	2020/10/18 12:44:09	112秒	手机提交	直接访问	117.136.63.150(四川-成都)	1	63	175	20	2	四川-成都	2	2	2	2	2	1	14	2	2	-3	-3	1	1	3	1	2	2	1	1	2	1	1	2	2	-3	-3	2	-3	-3	1	2	3	2	-3	-3	2	-3	-3
342	2020/10/18 12:45:41	183秒	手机提交	直接访问	118.115.118.18(四川-成都)	1	120	165	22	2	四川-成都	2	1	2	2	2	1	8	3	1	2	2	1	7	2	1	7	2	1	7	4	1	4	2	1	7	2	1	3	3	1	1	1	1	1	2	1	1	2
343	2020/10/18 12:46:52	241秒	手机提交	直接访问	223.104.216.180(四川-未知)	1	58	170	18	1	江西-新余	1	3	1	1	1	1	14	3	1	7	3	1	2	2	2	-3	-3	2	-3	-3	2	-3	-3	2	-3	-3	2	-3	-3	2	-3	-3	2	-3	-3	2	-3	-3
344	2020/10/18 12:48:15	142秒	手机提交	直接访问	223.85.207.143(四川-成都)	2	38	158	19	2	四川-成都	2	3	2	2	2	1	18	2	2	-3	-3	1	5	2	1	1	2	1	2	2	1	1	1	2	-3	-3	2	-3	-3	2	-3	-3	2	-3	-3	2	-3	-3
345	2020/10/18 12:52:38	133秒	手机提交	直接访问	171.210.251.51(四川-成都)	1	50	172	24	3	四川-成都	2	3	2	2	2	1	15	2	2	-3	-3	1	1	2	2	-3	-3	2	-3	-3	2	-3	-3	2	-3	-3	2	-3	-3	2	-3	-3	2	-3	-3	2	-3	-3
346	2020/10/18 12:53:01	126秒	手机提交	直接访问	101.207.23.135(四川-成都)	1	75	177	21	3	四川-成都	2	3	2	2	2	1	7	2	2	-3	-3	1	5	2	2	-3	-3	1	1	3	2	-3	-3	2	-3	-3	2	-3	-3	1	2	3	2	-3	-3	2	-3	-3
347	2020/10/18 12:53:40	282秒	手机提交	直接访问	118.115.44.44(四川-成都)	2	57	162	21	3	四川-成都	1	3	1	2	1	1	5	1	2	-3	-3	1	1	2	2	-3	-3	2	-3	-3	2	-3	-3	2	-3	-3	2	-3	-3	2	-3	-3	2	-3	-3	2	-3	-3
348	2020/10/18 12:54:20	285秒	手机提交	直接访问	223.85.207.167(四川-成都)	2	50	162	23	3	四川-成都	2	3	2	2	2	1	7	2	2	-3	-3	1	3	2	2	-3	-3	2	-3	-3	2	-3	-3	2	-3	-3	2	-3	-3	2	-3	-3	2	-3	-3	2	-3	-3
349	2020/10/18 12:54:36	129秒	手机提交	直接访问	180.84.27.131(四川-成都)	2	46	158	25	3	四川-成都	2	2	2	2	2	1	10	2	1	3	1	1	3	1	2	-3	-3	2	-3	-3	1	1	1	2	-3	-3	2	-3	-3	2	-3	-3	2	-3	-3	2	-3	-3
350	2020/10/18 12:55:21	111秒	手机提交	直接访问	180.84.26.159(四川-成都)	1	77	168	24	3	四川-成都	2	3	2	2	2	1	1	2	1	2	2	1	1	2	2	-3	-3	2	-3	-3	2	-3	-3	2	-3	-3	2	-3	-3	2	-3	-3	2	-3	-3	2	-3	-3
351	2020/10/18 12:55:29	127秒	手机提交	直接访问	125.70.247.37(四川-成都)	2	60	166	27	3	河南-安阳	2	3	2	2	2	1	15	2	1	2	2	1	3	2	2	-3	-3	2	-3	-3	2	-3	-3	2	-3	-3	2	-3	-3	1	1	1	2	-3	-3	2	-3	-3
352	2020/10/18 12:56:09	261秒	手机提交	直接访问	101.206.171.72(四川-成都)	2	50	162	23	2	四川-成都	2	3	2	2	2	1	10	2	1	2	2	1	3	2	1	2	2	1	1	2	1	1	2	2	-3	-3	1	1	1	1	1	1	2	-3	-3	2	-3	-3
353	2020/10/18 12:58:03	133秒	手机提交	直接访问	223.85.207.241(四川-成都)	1	75	183	23	3	四川-成都	1	3	2	2	2	1	7	2	2	-3	-3	1	3	2	1	2	2	1	4	2	1	1	2	2	-3	-3	2	-3	-3	1	1	2	1	1	1	2	-3	-3
354	2020/10/18 12:58:06	108秒	手机提交	直接访问	182.150.152.10(四川-成都)	1	130	176	21	2	四川-成都	2	3	5	3	3	1	3	3	1	3	3	1	3	2	1	1	2	1	1	2	1	1	2	2	-3	-3	2	-3	-3	2	-3	-3	2	-3	-3	2	-3	-3
355	2020/10/18 12:59:07	94秒	手机提交	直接访问	118.114.45.142(四川-成都)	1	52	173	18	2	四川-成都	1	3	2	2	2	1	7	3	1	2	2	1	5	2	1	1	2	2	-3	-3	1	2	2	2	-3	-3	2	-3	-3	2	-3	-3	2	-3	-3	2	-3	-3
356	2020/10/18 12:59:12	191秒	手机提交	直接访问	117.175.132.189(四川-成都)	2	45	155	25	3	四川-成都	2	3	2	2	2	1	17	2	1	1	2	1	3	1	1	1	2	1	1	2	1	5	1	2	-3	-3	2	-3	-3	2	-3	-3	2	-3	-3	2	-3	-3
357	2020/10/18 13:01:22	152秒	手机提交	直接访问	223.104.214.108(四川-宜宾)	1	80	174	25	3	河南-郑州	2	3	2	2	2	1	14	2	1	14	3	1	7	2	2	-3	-3	2	-3	-3	1	1	2	2	-3	-3	2	-3	-3	2	-3	-3	1	1	2	2	-3	-3
358	2020/10/18 13:05:09	166秒	手机提交	直接访问	117.136.70.42(四川-成都)	1	57	180	19	2	辽宁-大连	2	4	2	2	1	1	10	3	1	10	2	1	5	2	1	5	2	1	3	2	2	-3	-3	1	1	1	2	-3	-3	2	-3	-3	1	1	2	2	-3	-3
359	2020/10/18 13:05:34	204秒	手机提交	直接访问	223.104.9.170(四川-成都)	1	52	170	23	3	四川-成都	2	3	2	2	2	1	10	3	2	-3	-3	1	4	1	2	-3	-3	2	-3	-3	1	1	2	2	-3	-3	2	-3	-3	2	-3	-3	2	-3	-3	2	-3	-3
360	2020/10/18 13:12:31	90秒	手机提交	直接访问	118.115.74.159(四川-成都)	1	117	177	20	2	四川-成都	2	4	4	2	2	1	28	2	2	-3	-3	1	6	2	1	1	2	2	-3	-3	2	-3	-3	2	-3	-3	2	-3	-3	2	-3	-3	2	-3	-3	2	-3	-3
361	2020/10/18 13:18:56	156秒	手机提交	直接访问	223.85.207.101(四川-成都)	2	50	169	23	3	四川-成都	1	3	2	2	2	1	21	2	1	7	2	1	3	2	1	1	2	1	3	2	1	3	2	1	1	1	1	1	1	1	1	1	1	1	1	1	1	1
362	2020/10/18 13:23:24	117秒	手机提交	直接访问	223.104.9.174(四川-成都)	1	57	165	23	3	四川-成都	2	3	2	2	2	1	12	2	2	-3	-3	2	-3	-3	1	1	2	2	-3	-3	2	-3	-3	2	-3	-3	2	-3	-3	2	-3	-3	2	-3	-3	2	-3	-3
363	2020/10/18 13:23:28	190秒	手机提交	直接访问	117.136.63.169(四川-成都)	2	42	161	23	3	四川-成都	2	3	2	2	2	1	12	3	1	3	2	1	3	2	1	1	2	1	1	1	1	1	1	2	-3	-3	1	1	1	1	1	1	1	1	1	2	-3	-3
364	2020/10/18 13:24:19	178秒	手机提交	直接访问	223.85.207.167(四川-成都)	2	65	168	23	3	四川-成都	1	3	2	2	2	1	21	1	2	-3	-3	1	1	1	2	-3	-3	2	-3	-3	2	-3	-3	2	-3	-3	2	-3	-3	2	-3	-3	2	-3	-3	2	-3	-3
365	2020/10/18 13:25:07	163秒	手机提交	直接访问	117.176.130.43(四川-成都)	1	57	170	27	3	四川-成都	2	3	1	2	1	1	7	3	1	2	3	1	7	3	2	-3	-3	2	-3	-3	1	1	2	2	-3	-3	2	-3	-3	2	-3	-3	2	-3	-3	2	-3	-3
366	2020/10/18 13:27:17	149秒	手机提交	直接访问	123.146.56.69(重庆-重庆)	2	49	155	24	3	四川-成都	1	3	2	2	2	1	15	1	1	3	2	1	2	2	1	1	2	2	-3	-3	2	-3	-3	2	-3	-3	2	-3	-3	2	-3	-3	2	-3	-3	2	-3	-3
367	2020/10/18 13:40:52	118秒	手机提交	直接访问	101.206.170.165(四川-成都)	2	55	164	22	3	四川-成都	2	3	5	2	2	1	25	1	2	-3	-3	1	5	1	2	-3	-3	1	1	1	1	1	1	2	-3	-3	2	-3	-3	2	-3	-3	2	-3	-3	1	1	1
368	2020/10/18 13:42:24	184秒	手机提交	直接访问	118.115.77.76(四川-成都)	1	55	174	23	3	四川-成都	1	4	2	2	2	1	21	4	2	-3	-3	1	5	2	1	1	2	1	2	1	1	1	1	1	1	1	1	2	1	1	2	1	1	1	2	1	1	1
369	2020/10/18 13:43:18	135秒	手机提交	直接访问	117.136.63.169(四川-成都)	2	45	168	22	3	四川-成都	2	3	2	2	3	1	14	3	1	2	2	1	5	2	2	-3	-3	2	-3	-3	1	1	4	2	-3	-3	1	1	4	1	1	2	1	1	3	2	-3	-3
370	2020/10/18 13:50:08	81秒	手机提交	直接访问	101.207.17.162(四川-成都)	1	65	170	24	3	四川-成都	2	3	2	2	2	1	21	3	2	-3	-3	2	-3	-3	2	-3	-3	2	-3	-3	2	-3	-3	2	-3	-3	2	-3	-3	2	-3	-3	2	-3	-3	2	-3	-3
371	2020/10/18 14:06:33	85秒	手机提交	直接访问	180.84.27.154(四川-成都)	2	54	158	21	2	四川-成都	2	3	2	2	2	1	12	2	2	-3	-3	1	4	2	1	1	2	1	1	1	1	1	2	2	-3	-3	2	-3	-3	2	-3	-3	2	-3	-3	2	-3	-3
372	2020/10/18 14:48:09	154秒	手机提交	直接访问	223.85.207.157(四川-成都)	1	55	178	23	3	四川-成都	2	2	5	2	2	1	10	3	2	-3	-3	1	4	2	2	-3	-3	1	2	2	1	1	2	2	-3	-3	2	-3	-3	2	-3	-3	2	-3	-3	2	-3	-3
373	2020/10/18 15:29:20	170秒	微信	N/A	49.113.77.38(新疆-乌鲁木齐)	1	80	175	26	3	新疆-乌鲁木齐	2	3	1	1	1	1	20	2	1	6	3	1	5	2	1	2	2	1	2	2	1	2	2	1	3	2	1	1	2	1	2	2	1	2	2	1	1	2
374	2020/10/18 15:32:06	123秒	手机提交	直接访问	101.206.168.59(四川-成都)	2	51	154	25	3	四川-成都	2	3	5	2	2	1	18	2	2	-3	-3	1	1	2	1	1	2	1	2	2	1	1	1	2	-3	-3	1	2	1	2	-3	-3	2	-3	-3	2	-3	-3
375	2020/10/18 15:40:41	73秒	微信	N/A	58.194.168.118(山东-济南)	1	80	185	25	4	山东-济南	2	3	2	2	2	2	-3	-3	1	21	3	2	-3	-3	2	-3	-3	2	-3	-3	2	-3	-3	2	-3	-3	2	-3	-3	2	-3	-3	2	-3	-3	2	-3	-3
376	2020/10/18 16:04:05	121秒	微信	N/A	101.206.167.249(四川-成都)	2	46	150	23	3	四川-成都	2	3	2	2	2	1	18	1	2	-3	-3	1	2	2	2	-3	-3	2	-3	-3	2	-3	-3	2	-3	-3	2	-3	-3	2	-3	-3	2	-3	-3	1	1	1
377	2020/10/18 16:08:31	196秒	微信	N/A	171.209.172.230(四川-成都)	2	46	158	24	3	四川-成都	2	3	4	3	4	1	12	1	1	1	2	1	5	2	1	1	2	1	6	2	1	2	6	1	3	4	2	-3	-3	1	1	2	2	-3	-3	2	-3	-3
378	2020/10/18 16:12:56	162秒	微信	N/A	113.89.214.113(广东-深圳)	1	90	182	30	4	广东-深圳	2	3	2	2	1	1	10	2	1	2	2	1	2	2	2	-3	-3	2	-3	-3	1	1	2	1	1	2	1	1	2	1	1	2	2	-3	-3	2	-3	-3
379	2020/10/18 16:13:53	110秒	微信	N/A	112.96.101.31(广东-广州)	1	79	175	32	4	广东-广州	2	3	4	2	1	1	14	2	2	-3	-3	2	-3	-3	2	-3	-3	2	-3	-3	2	-3	-3	2	-3	-3	2	-3	-3	2	-3	-3	2	-3	-3	2	-3	-3
380	2020/10/18 16:16:27	131秒	微信	N/A	218.204.243.54(广东-广州)	2	43.5	153	24	3	广东-广州	1	3	2	2	2	1	12	2	2	-3	-3	1	4	2	1	1	2	2	-3	-3	2	-3	-3	2	-3	-3	2	-3	-3	2	-3	-3	2	-3	-3	2	-3	-3
381	2020/10/18 16:19:00	89秒	微信	N/A	117.136.41.42(广东-广州)	1	70	171	26	3	广东-广州	1	3	2	2	2	1	8	2	2	-3	-3	2	-3	-3	2	-3	-3	2	-3	-3	2	-3	-3	2	-3	-3	2	-3	-3	2	-3	-3	2	-3	-3	2	-3	-3
382	2020/10/18 16:21:45	143秒	微信	N/A	112.96.119.143(广东-广州)	1	125	171	30	4	广东-广州	2	2	5	3	3	1	7	3	2	-3	-3	2	-3	-3	2	-3	-3	2	-3	-3	1	1	2	2	-3	-3	2	-3	-3	2	-3	-3	2	-3	-3	2	-3	-3
383	2020/10/18 16:22:56	86秒	微信	N/A	112.96.166.208(广东-广州)	1	68	174	26	3	广东-广州	2	3	2	2	2	1	7	2	2	-3	-3	2	-3	-3	2	-3	-3	2	-3	-3	1	1	2	1	1	2	2	-3	-3	2	-3	-3	2	-3	-3	2	-3	-3
384	2020/10/18 16:24:57	313秒	微信	N/A	112.96.173.243(广东-广州)	1	68	168	28	4	广东-广州	1	4	2	2	2	1	20	3	1	3	2	1	3	2	1	2	2	1	3	2	1	5	2	1	2	2	1	2	1	1	2	1	1	5	2	1	3	1
385	2020/10/18 16:26:41	126秒	微信	N/A	117.136.59.230(吉林-长春)	2	62	167	24	4	吉林-长春	2	3	2	2	2	1	3	2	1	1	2	1	5	2	2	-3	-3	2	-3	-3	1	1	2	1	1	2	2	-3	-3	1	1	2	1	1	2	2	-3	-3
386	2020/10/18 16:27:43	161秒	微信	N/A	112.96.112.232(广东-佛山)	1	65	177	27	4	广东-广州	2	3	2	2	2	1	14	2	2	-3	-3	2	-3	-3	2	-3	-3	1	7	2	1	2	2	2	-3	-3	2	-3	-3	2	-3	-3	2	-3	-3	2	-3	-3
387	2020/10/18 16:30:15	114秒	微信	N/A	111.26.82.43(吉林-长春)	1	80	195	25	4	吉林-长春	2	3	2	2	2	1	7	5	1	5	2	2	-3	-3	2	-3	-3	2	-3	-3	1	1	2	1	1	2	2	-3	-3	2	-3	-3	2	-3	-3	2	-3	-3
388	2020/10/18 16:30:49	186秒	微信	N/A	218.204.243.47(广东-广州)	2	52	162	25	3	广东-广州	2	3	3	2	2	1	3	2	2	-3	-3	2	-3	-3	2	-3	-3	2	-3	-3	2	-3	-3	2	-3	-3	2	-3	-3	1	2	1	2	-3	-3	2	-3	-3
389	2020/10/18 16:31:13	230秒	微信	N/A	202.98.13.54(吉林-长春)	1	80	183	28	4	吉林-长春	2	2	5	2	2	1	8	3	2	-3	-3	1	2	2	2	-3	-3	1	2	2	1	1	2	1	1	2	2	-3	-3	2	-3	-3	1	1	3	2	-3	-3
390	2020/10/18 16:32:20	108秒	微信	N/A	223.104.227.177(天津-天津)	2	55	165	25	1	陕西-咸阳	2	3	2	2	2	1	7	1	1	3	2	1	3	1	1	2	2	1	3	2	1	1	3	2	-3	-3	2	-3	-3	2	-3	-3	2	-3	-3	2	-3	-3
391	2020/10/18 16:32:39	124秒	微信	N/A	139.214.244.72(吉林-长春)	2	118	167	27	4	吉林-长春	2	3	2	2	2	1	2	1	2	-3	-3	2	-3	-3	1	1	2	1	2	2	1	1	2	2	-3	-3	1	1	2	2	-3	-3	2	-3	-3	2	-3	-3
392	2020/10/18 16:34:04	131秒	微信	N/A	223.104.3.47(北京-北京)	2	48	164	25	3	北京-海淀区	1	3	4	2	2	1	10	1	1	10	2	1	3	2	1	2	2	2	-3	-3	1	1	2	2	-3	-3	2	-3	-3	1	1	3	2	-3	-3	2	-3	-3
393	2020/10/18 16:34:13	127秒	手机提交	直接访问	171.210.121.41(四川-成都)	1	72	171	21	2	四川-乐山	2	3	4	2	3	1	9	2	2	-3	-3	1	4	4	2	-3	-3	2	-3	-3	2	-3	-3	2	-3	-3	2	-3	-3	2	-3	-3	2	-3	-3	2	-3	-3
394	2020/10/18 16:35:26	147秒	微信	N/A	223.104.66.73(广东-东莞)	2	52	161	22	3	广东-广州	1	3	1	2	3	1	6	2	2	-3	-3	1	2	2	2	-3	-3	2	-3	-3	1	1	2	1	1	3	1	1	3	1	1	2	1	1	1	2	-3	-3
395	2020/10/18 16:36:24	396秒	微信	N/A	117.136.32.108(广东-广州)	1	63	172	25	3	广东-广州	1	3	2	2	2	1	14	2	2	-3	-3	1	1	1	2	-3	-3	2	-3	-3	2	-3	-3	2	-3	-3	2	-3	-3	2	-3	-3	2	-3	-3	2	-3	-3
396	2020/10/18 16:38:32	76秒	微信	N/A	111.26.82.36(吉林-长春)	2	85	168	29	4	吉林-长春	2	2	2	2	3	1	6	3	2	-3	-3	1	2	2	2	-3	-3	2	-3	-3	2	-3	-3	2	-3	-3	2	-3	-3	2	-3	-3	1	1	1	2	-3	-3
397	2020/10/18 16:39:40	132秒	微信	N/A	117.136.0.255(北京-北京)	1	65	175	28	4	北京-海淀区	2	3	1	2	2	1	14	3	2	-3	-3	2	-3	-3	2	-3	-3	1	1	2	2	-3	-3	2	-3	-3	2	-3	-3	2	-3	-3	1	1	3	2	-3	-3
398	2020/10/18 16:46:01	194秒	微信	N/A	223.104.191.25(山东-济南)	2	59	170	25	3	山东-济南	2	3	2	2	2	1	7	2	1	7	2	1	5	2	1	1	2	1	1	2	1	1	2	1	1	2	1	1	2	1	1	2	1	1	2	1	1	2
399	2020/10/18 16:46:53	184秒	微信	N/A	112.224.69.31(山东-青岛)	2	77	165	24	3	山东-潍坊	2	3	1	2	1	1	1	2	1	6	1	1	6	2	2	-3	-3	1	2	2	2	-3	-3	2	-3	-3	2	-3	-3	2	-3	-3	2	-3	-3	1	2	1
400	2020/10/18 16:53:36	102秒	微信	N/A	223.104.191.74(山东-济南)	2	55	165	25	3	山东-济南	2	3	4	1	1	1	4	2	2	-3	-3	2	-3	-3	2	-3	-3	2	-3	-3	2	-3	-3	2	-3	-3	2	-3	-3	2	-3	-3	2	-3	-3	2	-3	-3
401	2020/10/18 16:59:19	224秒	微信	N/A	101.206.168.71(四川-成都)	2	43.5	167	23	2	四川-成都	2	3	1	2	2	1	10	2	1	1	1	1	2	1	1	1	2	1	1	1	2	-3	-3	2	-3	-3	2	-3	-3	2	-3	-3	2	-3	-3	1	1	1
402	2020/10/18 17:02:44	165秒	手机提交	直接访问	119.4.252.29(四川-成都)	1	80	186	26	3	四川-成都	2	3	2	2	2	1	14	3	2	-3	-3	1	5	4	1	1	3	2	-3	-3	2	-3	-3	2	-3	-3	2	-3	-3	2	-3	-3	2	-3	-3	1	5	5
403	2020/10/18 17:05:56	382秒	微信	N/A	223.104.90.151(广西-南宁)	2	45	158	20	1	广西-南宁	2	2	2	2	2	1	20	2	2	-3	-3	1	5	2	2	-3	-3	2	-3	-3	2	-3	-3	2	-3	-3	2	-3	-3	2	-3	-3	2	-3	-3	2	-3	-3
404	2020/10/18 17:05:57	197秒	微信	N/A	43.249.139.111(天津-天津)	2	54	160	23	2	天津-河西区	2	3	2	2	2	1	12	2	2	-3	-3	1	2	2	2	-3	-3	1	1	2	2	-3	-3	2	-3	-3	2	-3	-3	1	1	2	2	-3	-3	2	-3	-3
405	2020/10/18 17:14:30	129秒	微信	N/A	120.230.90.244(广东-广州)	2	48	155	27	3	广东-广州	1	3	1	2	1	1	7	1	1	1	1	1	2	2	2	-3	-3	2	-3	-3	2	-3	-3	2	-3	-3	2	-3	-3	2	-3	-3	2	-3	-3	2	-3	-3
406	2020/10/18 17:16:25	194秒	微信	N/A	223.85.207.167(四川-成都)	2	55	160	25	3	四川-成都	1	3	2	2	2	1	12	2	2	-3	-3	2	-3	-3	1	1	2	2	-3	-3	1	1	5	2	-3	-3	2	-3	-3	2	-3	-3	1	1	3	2	-3	-3
407	2020/10/18 17:18:57	288秒	微信	N/A	112.38.217.10(山东-济南)	2	55	178	25	3	山东-济南	2	3	1	2	3	1	10	1	1	2	2	1	5	2	1	2	2	1	1	2	2	-3	-3	2	-3	-3	2	-3	-3	1	1	2	2	-3	-3	2	-3	-3
408	2020/10/18 17:19:07	100秒	微信	N/A	58.194.168.118(山东-济南)	2	48	167	23	3	山东-济南	2	3	2	2	2	1	10	1	1	10	2	1	3	2	2	-3	-3	2	-3	-3	2	-3	-3	2	-3	-3	2	-3	-3	2	-3	-3	2	-3	-3	2	-3	-3
409	2020/10/18 17:21:22	583秒	微信	N/A	223.104.90.209(广西-南宁)	2	56	168	19	1	广西-南宁	1	3	2	2	1	2	-3	-3	2	-3	-3	1	5	1	2	-3	-3	2	-3	-3	2	-3	-3	2	-3	-3	2	-3	-3	2	-3	-3	2	-3	-3	2	-3	-3
410	2020/10/18 17:26:18	128秒	手机提交	直接访问	183.134.40.236(浙江-嘉兴)	1	70	165	26	3	江苏-泰州	2	3	4	2	2	1	15	2	2	-3	-3	2	-3	-3	2	-3	-3	2	-3	-3	2	-3	-3	2	-3	-3	2	-3	-3	1	1	2	2	-3	-3	2	-3	-3
411	2020/10/18 17:29:10	101秒	微信	N/A	58.245.9.224(吉林-长春)	1	60	170	25	4	吉林-长春	2	3	1	2	1	1	7	2	2	-3	-3	2	-3	-3	2	-3	-3	2	-3	-3	2	-3	-3	2	-3	-3	2	-3	-3	2	-3	-3	2	-3	-3	1	1	1
412	2020/10/18 17:29:17	516秒	微信	N/A	39.144.6.17(新疆-克孜勒苏)	1	72	180	25	2	山东-潍坊	2	3	2	2	2	1	6	3	1	8	2	1	3	1	1	1	2	2	-3	-3	2	-3	-3	2	-3	-3	2	-3	-3	2	-3	-3	2	-3	-3	2	-3	-3
413	2020/10/18 17:32:54	362秒	微信	N/A	59.109.208.217(北京-北京)	2	70	158	33	4	吉林-长春	2	3	1	3	1	1	7	3	1	1	2	1	5	2	1	1	1	2	-3	-3	1	1	2	1	1	2	1	1	2	1	1	2	2	-3	-3	2	-3	-3
414	2020/10/18 17:35:01	125秒	微信	N/A	27.209.124.17(山东-滨州)	2	47	159	25	3	山东-滨州	2	3	4	3	1	1	2	1	1	5	1	1	6	2	1	1	2	2	-3	-3	1	1	2	1	1	2	1	1	2	2	-3	-3	2	-3	-3	2	-3	-3
415	2020/10/18 17:35:47	122秒	微信	N/A	223.104.147.202(江苏-南京)	1	80	180	23	2	江苏-南京	2	3	2	2	2	1	15	1	2	-3	-3	2	-3	-3	2	-3	-3	2	-3	-3	2	-3	-3	2	-3	-3	2	-3	-3	2	-3	-3	2	-3	-3	2	-3	-3
416	2020/10/18 17:36:59	140秒	微信	N/A	112.224.32.61(山东-济南)	2	50	166	25	2	山东-淄博	2	3	4	2	1	1	5	2	1	5	2	1	2	2	1	1	2	2	-3	-3	1	1	2	2	-3	-3	2	-3	-3	2	-3	-3	2	-3	-3	2	-3	-3
417	2020/10/18 17:44:35	187秒	手机提交	直接访问	171.92.93.103(四川-达州)	2	54	162	23	3	四川-成都	2	2	2	2	2	1	8	1	1	1	1	1	4	2	1	1	2	1	3	1	1	2	1	2	-3	-3	1	1	1	1	1	1	1	0	1	1	0	2
418	2020/10/18 17:48:56	123秒	微信	N/A	171.43.238.182(湖北-武汉)	1	72	177	23	3	湖北-武汉	2	3	2	2	2	1	14	1	2	-3	-3	2	-3	-3	2	-3	-3	2	-3	-3	2	-3	-3	2	-3	-3	2	-3	-3	2	-3	-3	2	-3	-3	2	-3	-3
419	2020/10/18 18:14:45	101秒	手机提交	直接访问	119.181.190.139(山东-淄博)	1	81	177	22	1	山东-淄博	2	4	1	1	1	2	-3	-3	1	15	2	1	5	3	1	5	2	2	-3	-3	2	-3	-3	2	-3	-3	2	-3	-3	2	-3	-3	2	-3	-3	2	-3	-3
420	2020/10/18 18:14:50	118秒	手机提交	直接访问	101.206.168.51(四川-成都)	2	59	162	25	3	山西-太原	1	3	2	2	2	1	3	3	2	-3	-3	1	4	2	2	-3	-3	2	-3	-3	2	-3	-3	2	-3	-3	2	-3	-3	2	-3	-3	2	-3	-3	2	-3	-3
421	2020/10/18 18:16:43	100秒	微信	N/A	61.129.180.162(上海-上海)	2	55	160	25	2	上海-徐汇区	1	2	4	2	1	1	2	1	1	3	2	1	2	1	2	-3	-3	2	-3	-3	2	-3	-3	2	-3	-3	2	-3	-3	2	-3	-3	1	1	2	2	-3	-3
422	2020/10/18 18:35:40	94秒	微信	N/A	183.6.80.50(广东-广州)	1	95	183	30	4	广东-广州	2	3	2	2	1	1	10	3	2	-3	-3	2	-3	-3	2	-3	-3	2	-3	-3	2	-3	-3	2	-3	-3	2	-3	-3	2	-3	-3	2	-3	-3	2	-3	-3
423	2020/10/18 18:45:35	141秒	微信	N/A	117.136.94.35(山东-济南)	2	105	163	24	3	山东-济南	1	3	2	2	2	1	7	1	2	-3	-3	1	2	1	2	-3	-3	2	-3	-3	2	-3	-3	1	2	1	1	2	2	2	-3	-3	1	1	1	2	-3	-3
424	2020/10/18 18:54:26	118秒	微信	N/A	112.224.1.248(山东-济南)	2	75	163	26	2	山东-济南	1	2	1	1	5	2	-3	-3	1	7	3	2	-3	-3	2	-3	-3	2	-3	-3	2	-3	-3	2	-3	-3	2	-3	-3	2	-3	-3	2	-3	-3	2	-3	-3
425	2020/10/18 18:58:09	73秒	微信	N/A	121.31.13.194(广西-南宁)	2	42	160	19	2	广西-南宁	2	3	2	2	2	1	5	2	2	-3	-3	1	5	2	2	-3	-3	2	-3	-3	2	-3	-3	2	-3	-3	2	-3	-3	2	-3	-3	2	-3	-3	2	-3	-3
426	2020/10/18 19:01:32	90秒	微信	N/A	223.104.90.240(广西-南宁)	2	90	157	20	1	广西-南宁	2	2	2	2	2	1	7	3	1	7	2	2	-3	-3	2	-3	-3	2	-3	-3	2	-3	-3	2	-3	-3	2	-3	-3	2	-3	-3	2	-3	-3	2	-3	-3
427	2020/10/18 19:03:50	169秒	微信	N/A	117.181.32.223(广西-玉林)	2	100	164	19	1	广西-玉林	2	3	2	2	2	1	4	2	2	-3	-3	1	3	2	2	-3	-3	1	2	2	2	-3	-3	2	-3	-3	2	-3	-3	1	1	1	2	-3	-3	2	-3	-3
428	2020/10/18 19:04:08	1223秒	手机提交	直接访问	223.104.216.180(四川-未知)	1	80	184	24	3	四川-成都	1	3	2	2	2	1	14	2	2	-3	-3	1	3	2	2	-3	-3	1	1	2	1	1	2	1	1	1	1	1	1	1	1	1	1	1	1	1	1	1
429	2020/10/18 19:13:15	199秒	微信	N/A	202.120.6.173(上海-上海)	2	50	160	24	4	上海-徐汇区	2	3	2	2	2	1	15	3	2	-3	-3	1	2	1	2	-3	-3	1	2	1	2	-3	-3	2	-3	-3	2	-3	-3	2	-3	-3	2	-3	-3	2	-3	-3
430	2020/10/18 19:33:51	486秒	微信	N/A	180.136.57.58(广西-贵港)	2	50	163	20	1	广西-贵港	1	3	2	2	2	1	3	2	2	-3	-3	1	3	2	1	1	2	1	1	1	1	2	1	2	-3	-3	2	-3	-3	2	-3	-3	2	-3	-3	2	-3	-3
431	2020/10/18 19:37:50	164秒	微信	N/A	106.127.252.173(广西-未知)	2	50	155	20	2	广西-南宁	2	3	2	2	2	1	10	2	2	-3	-3	1	6	1	2	-3	-3	1	1	2	1	1	2	2	-3	-3	2	-3	-3	2	-3	-3	2	-3	-3	2	-3	-3
432	2020/10/18 20:13:25	206秒	微信	N/A	223.104.91.244(广西-桂林)	2	41	157	20	2	广西-桂林	2	3	2	2	2	1	10	2	1	3	4	1	2	1	2	-3	-3	1	4	3	1	3	3	2	-3	-3	1	2	3	1	3	3	2	-3	-3	1	1	3
433	2020/10/18 20:23:21	191秒	手机提交	直接访问	117.136.62.2(四川-成都)	1	63	165	23	3	四川-成都	2	3	2	2	2	1	6	2	1	3	2	1	3	2	2	-3	-3	2	-3	-3	2	-3	-3	2	-3	-3	1	1	2	2	-3	-3	2	-3	-3	2	-3	-3
434	2020/10/18 20:23:56	171秒	手机提交	直接访问	223.104.214.73(四川-宜宾)	1	65	177	20	2	四川-乐山	2	3	4	4	4	1	5	3	1	3	3	1	3	4	1	1	3	1	1	3	2	-3	-3	1	1	1	2	-3	-3	1	1	2	1	1	4	2	-3	-3
435	2020/10/18 21:14:23	123秒	手机提交	直接访问	139.207.158.84(四川-成都)	2	49	162	19	2	四川-乐山	2	3	2	2	2	1	21	2	1	7	2	1	3	1	2	-3	-3	1	1	1	2	-3	-3	2	-3	-3	2	-3	-3	2	-3	-3	2	-3	-3	2	-3	-3
436	2020/10/18 21:17:03	171秒	手机提交	直接访问	117.136.62.38(四川-成都)	1	60	165	21	2	四川-成都	2	3	2	2	2	1	14	3	1	7	3	1	2	2	2	-3	-3	2	-3	-3	2	-3	-3	2	-3	-3	2	-3	-3	1	2	3	1	1	4	1	1	3
437	2020/10/18 22:34:51	155秒	微信	N/A	117.136.63.148(四川-成都)	1	55	172	24	3	四川-成都	1	2	5	2	2	1	12	2	2	-3	-3	2	-3	-3	1	1	2	1	1	2	1	1	2	2	-3	-3	2	-3	-3	1	1	2	2	-3	-3	2	-3	-3
438	2020/10/19 7:23:36	168秒	微信	N/A	223.104.213.68(上海-上海)	2	52	160	26	4	上海-徐汇区	2	3	2	2	2	1	14	1	1	2	1	1	5	2	1	1	2	1	2	2	2	-3	-3	2	-3	-3	2	-3	-3	2	-3	-3	1	1	2	2	-3	-3
439	2020/10/19 10:03:10	110秒	手机提交	直接访问	180.84.27.49(四川-成都)	2	45	155	22	2	四川-成都	2	3	2	2	2	1	7	2	2	-3	-3	1	5	2	2	-3	-3	1	2	2	1	1	1	2	-3	-3	2	-3	-3	2	-3	-3	2	-3	-3	1	2	2
440	2020/10/19 12:01:37	142秒	微信	N/A	220.202.152.31(湖南-长沙)	1	180	170	19	2	湖南-长沙	2	2	5	2	2	1	10	3	2	-3	-3	2	-3	-3	1	2	2	1	1	2	1	1	2	2	-3	-3	2	-3	-3	1	1	2	1	1	2	1	3	3
441	2020/10/19 12:32:31	130秒	手机提交	直接访问	125.70.178.187(四川-成都)	2	48	165	20	1	四川-成都	2	3	4	1	1	1	3	2	2	-3	-3	1	3	2	2	-3	-3	2	-3	-3	2	-3	-3	2	-3	-3	2	-3	-3	2	-3	-3	2	-3	-3	2	-3	-3
442	2020/10/19 12:33:26	136秒	手机提交	直接访问	61.157.59.166(四川-成都)	2	50	160	20	1	四川-成都	2	2	4	1	1	1	14	2	2	-3	-3	1	2	1	2	-3	-3	2	-3	-3	2	-3	-3	2	-3	-3	2	-3	-3	2	-3	-3	2	-3	-3	2	-3	-3
443	2020/10/19 12:34:12	212秒	手机提交	直接访问	117.136.62.57(四川-成都)	2	47	155	18	1	四川-成都	2	3	2	2	2	1	12	2	1	5	2	1	2	2	1	1	3	1	1	2	1	0	2	1	0	2	1	0	2	1	0	2	1	0	2	2	-3	-3
444	2020/10/19 12:34:42	263秒	手机提交	直接访问	101.206.171.169(四川-成都)	2	46	156	19	1	四川-成都	2	3	2	2	2	1	30	3	1	2	1	2	-3	-3	1	3	2	1	2	3	1	2	2	2	-3	-3	2	-3	-3	1	1	1	2	-3	-3	2	-3	-3
445	2020/10/19 12:38:26	210秒	手机提交	直接访问	223.104.9.194(四川-成都)	1	57	180	19	1	四川-成都	2	3	2	2	2	1	7	2	1	7	2	1	7	2	1	2	2	1	1	1	2	-3	-3	2	-3	-3	2	-3	-3	2	-3	-3	2	-3	-3	2	-3	-3
446	2020/10/19 12:38:49	226秒	手机提交	直接访问	117.172.232.224(四川-成都)	1	54	173	18	1	四川-成都	1	3	2	2	2	1	2	3	1	3	2	1	4	2	2	-3	-3	1	2	1	1	3	1	2	-3	-3	2	-3	-3	2	-3	-3	2	-3	-3	2	-3	-3
447	2020/10/19 12:39:32	122秒	手机提交	直接访问	101.206.170.4(四川-成都)	2	48	160	18	1	四川-成都	2	3	2	2	2	1	21	1	1	7	2	1	5	2	2	-3	-3	2	-3	-3	2	-3	-3	2	-3	-3	2	-3	-3	2	-3	-3	2	-3	-3	2	-3	-3
448	2020/10/19 12:41:22	201秒	手机提交	直接访问	223.87.73.120(四川-眉山)	2	44	155	20	1	四川-眉山	2	3	3	2	1	1	5	1	1	5	1	1	2	2	1	2	2	2	-3	-3	1	1	2	2	-3	-3	2	-3	-3	1	2	2	2	-3	-3	2	-3	-3
449	2020/10/19 12:45:24	146秒	手机提交	直接访问	223.104.9.187(四川-成都)	1	120	170	18	2	四川-成都	2	3	2	2	2	1	10	2	2	-3	-3	1	3	2	2	-3	-3	2	-3	-3	2	-3	-3	2	-3	-3	2	-3	-3	1	3	1	1	1	1	2	-3	-3
450	2020/10/19 12:47:30	199秒	手机提交	直接访问	117.136.64.87(四川-成都)	1	60	158	18	1	四川-成都	2	2	2	2	5	1	6	1	2	-3	-3	1	2	2	2	-3	-3	2	-3	-3	2	-3	-3	1	2	1	2	-3	-3	2	-3	-3	2	-3	-3	2	-3	-3
451	2020/10/19 12:49:17	156秒	手机提交	直接访问	139.207.35.151(四川-成都)	2	54	161	18	1	四川-成都	2	2	5	2	2	1	4	2	2	-3	-3	1	2	1	1	1	1	2	-3	-3	2	-3	-3	2	-3	-3	2	-3	-3	2	-3	-3	2	-3	-3	2	-3	-3
452	2020/10/19 12:49:25	169秒	手机提交	直接访问	101.206.167.3(四川-成都)	2	41	158	19	1	四川-成都	2	3	2	2	2	1	20	2	2	-3	-3	1	3	1	2	-3	-3	2	-3	-3	2	-3	-3	2	-3	-3	2	-3	-3	2	-3	-3	2	-3	-3	2	-3	-3
453	2020/10/19 12:49:34	178秒	手机提交	直接访问	117.136.62.26(四川-成都)	2	48	158	18	1	四川-成都	2	2	2	2	5	1	7	2	2	-3	-3	1	2	1	1	2	2	1	1	2	2	-3	-3	2	-3	-3	2	-3	-3	2	-3	-3	2	-3	-3	2	-3	-3
454	2020/10/19 12:50:25	201秒	手机提交	直接访问	118.115.25.93(四川-成都)	2	58	163	19	1	四川-成都	2	3	2	2	2	1	10	2	2	-3	-3	1	3	2	2	-3	-3	2	-3	-3	2	-3	-3	2	-3	-3	2	-3	-3	2	-3	-3	2	-3	-3	2	-3	-3
455	2020/10/19 13:01:24	173秒	手机提交	直接访问	101.206.171.4(四川-成都)	2	92	164	19	1	四川-成都	2	3	2	2	2	1	4	2	2	-3	-3	1	2	2	1	2	2	1	2	2	2	-3	-3	2	-3	-3	2	-3	-3	2	-3	-3	2	-3	-3	2	-3	-3
456	2020/10/19 13:01:38	132秒	手机提交	直接访问	222.209.90.159(四川-成都)	1	120	173	18	1	四川-成都	2	3	2	2	2	1	14	3	2	-3	-3	2	-3	-3	2	-3	-3	2	-3	-3	2	-3	-3	2	-3	-3	2	-3	-3	1	4	1	2	-3	-3	2	-3	-3
457	2020/10/19 13:02:16	166秒	手机提交	直接访问	223.104.9.194(四川-成都)	2	46	159	18	1	四川-成都	2	2	2	2	5	1	3	1	2	-3	-3	1	3	2	2	-3	-3	2	-3	-3	2	-3	-3	2	-3	-3	2	-3	-3	2	-3	-3	2	-3	-3	2	-3	-3
458	2020/10/19 13:02:22	137秒	手机提交	直接访问	101.206.170.236(四川-成都)	2	49	158	18	1	四川-成都	2	3	2	2	2	1	7	1	2	-3	-3	1	3	1	1	1	2	2	-3	-3	2	-3	-3	2	-3	-3	2	-3	-3	2	-3	-3	2	-3	-3	2	-3	-3
459	2020/10/19 13:07:23	242秒	手机提交	直接访问	101.206.171.29(四川-成都)	2	45	163	18	1	四川-成都	2	2	2	2	5	1	7	2	2	-3	-3	1	2	2	2	-3	-3	2	-3	-3	2	-3	-3	2	-3	-3	2	-3	-3	2	-3	-3	2	-3	-3	2	-3	-3
460	2020/10/19 13:08:05	160秒	手机提交	直接访问	117.136.63.76(四川-成都)	2	52	168	19	1	四川-成都	2	3	2	2	2	1	21	2	2	-3	-3	1	5	1	2	-3	-3	2	-3	-3	1	1	1	2	-3	-3	2	-3	-3	2	-3	-3	2	-3	-3	2	-3	-3
461	2020/10/19 13:09:03	286秒	手机提交	直接访问	101.206.171.125(四川-成都)	2	48	162	18	1	四川-成都	2	3	2	2	2	1	10	2	2	-3	-3	1	2	1	2	-3	-3	2	-3	-3	2	-3	-3	2	-3	-3	2	-3	-3	2	-3	-3	2	-3	-3	2	-3	-3
462	2020/10/19 13:10:24	186秒	手机提交	直接访问	117.136.62.36(四川-成都)	2	89	150	18	1	四川-成都	2	3	2	2	2	1	21	1	2	-3	-3	2	-3	-3	2	-3	-3	2	-3	-3	1	5	1	2	-3	-3	2	-3	-3	2	-3	-3	2	-3	-3	2	-3	-3
463	2020/10/19 13:10:29	213秒	手机提交	直接访问	117.172.232.237(四川-成都)	2	60	150	18	1	四川-资阳	2	2	2	2	5	1	10	2	1	1	4	1	1	1	1	2	2	1	1	2	2	-3	-3	2	-3	-3	2	-3	-3	2	-3	-3	2	-3	-3	1	1	1
464	2020/10/19 13:10:36	311秒	手机提交	直接访问	101.206.168.161(四川-成都)	2	46	160	18	1	四川-成都	2	3	2	2	2	1	18	2	2	-3	-3	1	3	2	2	-3	-3	2	-3	-3	1	2	2	2	-3	-3	2	-3	-3	2	-3	-3	2	-3	-3	2	-3	-3
465	2020/10/19 13:12:30	178秒	手机提交	直接访问	117.172.232.224(四川-成都)	1	116	164	19	1	四川-成都	2	3	2	2	2	1	3	3	1	7	3	1	2	3	1	2	2	2	-3	-3	1	2	1	2	-3	-3	2	-3	-3	1	2	1	2	-3	-3	2	-3	-3
466	2020/10/19 13:12:39	300秒	手机提交	直接访问	117.136.64.64(四川-成都)	2	52	1.54	18	1	四川-成都	2	2	2	2	5	1	14	2	2	-3	-3	1	3	2	2	-3	-3	2	-3	-3	1	3	1	2	-3	-3	2	-3	-3	1	2	1	2	-3	-3	2	-3	-3
467	2020/10/19 13:12:53	189秒	手机提交	直接访问	117.136.62.69(四川-成都)	2	47	155	17	1	四川-成都	2	3	2	2	3	1	141	2	2	-3	-3	2	-3	-3	2	-3	-3	1	1	3	2	-3	-3	2	-3	-3	2	-3	-3	2	-3	-3	2	-3	-3	2	-3	-3
468	2020/10/19 13:23:03	231秒	手机提交	直接访问	171.210.59.118(四川-绵阳)	2	53	155	18	1	四川-成都	2	3	2	2	2	1	4	2	1	4	2	2	-3	-3	1	1	1	2	-3	-3	2	-3	-3	2	-3	-3	2	-3	-3	2	-3	-3	2	-3	-3	2	-3	-3
469	2020/10/19 13:24:23	276秒	手机提交	直接访问	117.136.62.23(四川-成都)	2	48	150	19	1	四川-成都	2	3	2	2	2	1	3	2	1	3	2	1	5	2	1	4	2	1	2	2	1	2	2	2	-3	-3	1	2	2	1	3	2	2	-3	-3	2	-3	-3
470	2020/10/19 13:24:32	252秒	手机提交	直接访问	117.172.232.227(四川-成都)	2	54	158	19	1	四川-成都	2	3	2	2	2	1	10	2	2	-3	-3	1	7	2	1	2	2	2	-3	-3	2	-3	-3	2	-3	-3	2	-3	-3	2	-3	-3	2	-3	-3	2	-3	-3
471	2020/10/19 13:26:19	201秒	手机提交	直接访问	117.172.232.237(四川-成都)	1	60	167	18	1	四川-成都	2	3	2	2	2	1	6	2	1	2	2	1	3	2	1	3	2	2	-3	-3	2	-3	-3	2	-3	-3	2	-3	-3	2	-3	-3	2	-3	-3	2	-3	-3
472	2020/10/19 13:26:39	202秒	手机提交	直接访问	223.104.214.202(四川-宜宾)	1	51	168	18	1	四川-成都	2	3	2	2	2	1	10	2	1	4	1	1	5	2	2	-3	-3	2	-3	-3	2	-3	-3	2	-3	-3	2	-3	-3	2	-3	-3	2	-3	-3	2	-3	-3
473	2020/10/19 13:29:01	122秒	手机提交	直接访问	117.172.232.230(四川-成都)	1	54	165	18	1	四川-成都	1	3	2	2	2	1	10	2	2	-3	-3	2	-3	-3	2	-3	-3	2	-3	-3	2	-3	-3	2	-3	-3	2	-3	-3	2	-3	-3	2	-3	-3	2	-3	-3
474	2020/10/19 13:31:27	162秒	手机提交	直接访问	223.104.215.215(四川-成都)	2	54	163	18	1	四川-成都	2	3	2	2	2	1	5	2	2	-3	-3	2	-3	-3	2	-3	-3	2	-3	-3	1	3	2	2	-3	-3	2	-3	-3	2	-3	-3	2	-3	-3	1	3	3
475	2020/10/19 13:46:33	192秒	手机提交	直接访问	223.104.215.186(四川-成都)	2	56	157	18	1	四川-成都	2	3	2	2	2	1	12	2	1	5	2	1	5	2	1	2	2	1	1	1	1	1	2	1	1	2	1	1	2	1	1	2	1	1	1	1	1	2
476	2020/10/20 15:34:06	98秒	手机提交	直接访问	14.106.171.66(重庆-重庆)	2	47	165	20	2	重庆-永川区	2	3	2	2	3	1	21	2	2	-3	-3	1	3	1	1	3	2	2	-3	-3	2	-3	-3	2	-3	-3	2	-3	-3	2	-3	-3	2	-3	-3	2	-3	-3
477	2020/10/20 19:27:11	119秒	手机提交	直接访问	117.136.15.255(四川-成都)	2	159	163	18	2	四川-乐山	2	4	2	2	2	1	25	2	1	5	2	1	5	2	2	-3	-3	1	2	2	1	2	2	2	-3	-3	2	-3	-3	2	-3	-3	2	-3	-3	1	2	2
478	2020/10/20 19:39:49	80秒	微信	N/A	223.104.189.231(山东-济南)	2	60	160	21	2	山东-淄博	2	2	2	2	2	1	7	1	2	-3	-3	2	-3	-3	2	-3	-3	2	-3	-3	2	-3	-3	2	-3	-3	2	-3	-3	2	-3	-3	2	-3	-3	2	-3	-3
479	2020/10/20 21:07:22	153秒	手机提交	直接访问	223.104.250.32(重庆-重庆)	2	54	153	19	3	重庆-永川区	2	3	2	2	2	1	8	2	2	-3	-3	1	5	2	1	2	2	1	2	2	1	5	2	2	-3	-3	2	-3	-3	2	-3	-3	1	1	1	2	-3	-3
480	2020/10/22 11:39:16	149秒	微信	N/A	112.224.4.109(山东-济南)	1	80	178	25	2	山东-淄博	1	3	1	2	1	1	1	2	1	6	2	1	2	2	2	-3	-3	1	2	2	1	3	2	1	1	3	1	2	2	1	1	3	2	-3	-3	2	-3	-3
481	2020/10/23 11:37:51	205秒	手机提交	直接访问	117.136.62.6(四川-成都)	1	61	171	19	2	四川-成都	1	3	2	2	2	1	18	3	1	6	2	1	6	2	1	2	2	1	3	2	1	2	2	1	1	3	1	1	1	2	-3	-3	2	-3	-3	2	-3	-3
482	2020/10/23 11:42:12	115秒	手机提交	直接访问	117.175.132.140(四川-成都)	2	53	160	18	2	四川-成都	2	3	2	2	2	1	5	2	2	-3	-3	1	2	1	1	1	1	2	-3	-3	2	-3	-3	2	-3	-3	2	-3	-3	2	-3	-3	2	-3	-3	2	-3	-3
483	2020/10/23 11:44:15	104秒	手机提交	直接访问	117.175.132.128(四川-成都)	1	57	179	18	2	四川-成都	2	3	2	2	2	1	7	2	2	-3	-3	2	-3	-3	1	2	2	1	3	2	2	-3	-3	2	-3	-3	2	-3	-3	2	-3	-3	1	1	2	2	-3	-3
484	2020/10/23 11:45:42	194秒	手机提交	直接访问	117.175.132.142(四川-成都)	2	50	153	19	2	四川-成都	2	3	2	2	2	1	7	2	2	-3	-3	2	-3	-3	2	-3	-3	1	3	2	2	-3	-3	2	-3	-3	2	-3	-3	2	-3	-3	2	-3	-3	2	-3	-3
485	2020/10/23 11:47:03	119秒	手机提交	直接访问	117.175.132.152(四川-成都)	2	47	151	18	2	四川-成都	2	3	2	2	2	1	14	2	2	-3	-3	2	-3	-3	2	-3	-3	2	-3	-3	2	-3	-3	2	-3	-3	2	-3	-3	2	-3	-3	2	-3	-3	2	-3	-3
486	2020/10/23 11:47:26	114秒	手机提交	直接访问	139.207.1.34(四川-成都)	1	70	172	19	2	四川-成都	2	2	5	2	2	1	7	3	2	-3	-3	1	1	2	2	-3	-3	2	-3	-3	2	-3	-3	2	-3	-3	2	-3	-3	2	-3	-3	2	-3	-3	2	-3	-3
487	2020/10/23 11:49:09	661秒	手机提交	直接访问	223.104.216.31(四川-未知)	2	49	160	19	2	四川-成都	2	3	2	2	2	1	14	2	1	7	2	1	3	2	1	1	2	1	2	2	1	3	2	2	-3	-3	1	2	2	1	1	2	1	1	2	2	-3	-3
488	2020/10/23 11:50:21	112秒	手机提交	直接访问	101.206.171.161(四川-成都)	1	57	167	18	2	四川-成都	2	3	2	2	2	1	7	2	2	-3	-3	1	3	3	1	2	2	2	-3	-3	2	-3	-3	2	-3	-3	2	-3	-3	2	-3	-3	2	-3	-3	2	-3	-3
489	2020/10/23 11:50:44	228秒	手机提交	直接访问	180.84.26.132(四川-成都)	2	47	158	18	2	四川-成都	2	3	2	2	2	1	15	2	2	-3	-3	1	7	2	2	-3	-3	2	-3	-3	2	-3	-3	2	-3	-3	2	-3	-3	2	-3	-3	2	-3	-3	2	-3	-3
490	2020/10/23 11:50:46	149秒	手机提交	直接访问	223.104.9.208(四川-成都)	2	50	166	18	2	四川-成都	2	2	2	2	5	1	2	1	1	1	2	1	3	3	1	3	2	1	2	2	2	-3	-3	2	-3	-3	2	-3	-3	1	1	1	2	-3	-3	2	-3	-3
491	2020/10/23 11:51:19	152秒	手机提交	直接访问	171.210.21.181(四川-成都)	2	51	158	20	2	四川-成都	2	3	2	2	2	1	7	1	2	-3	-3	1	2	2	1	1	2	1	1	2	1	1	2	1	1	1	1	1	1	1	1	1	1	1	1	2	-3	-3
492	2020/10/23 11:52:13	139秒	手机提交	直接访问	117.136.69.42(四川-成都)	2	48	155	21	2	四川-乐山	2	3	2	2	2	1	14	2	2	-3	-3	1	1	2	1	1	2	2	-3	-3	1	1	2	2	-3	-3	2	-3	-3	2	-3	-3	2	-3	-3	2	-3	-3
493	2020/10/23 11:54:02	85秒	手机提交	直接访问	223.104.216.130(四川-未知)	1	54	175	18	2	四川-成都	2	2	5	2	2	1	16	3	2	-3	-3	1	2	2	2	-3	-3	2	-3	-3	2	-3	-3	2	-3	-3	2	-3	-3	2	-3	-3	2	-3	-3	2	-3	-3
494	2020/10/23 11:54:30	88秒	手机提交	直接访问	171.93.144.6(四川-成都)	2	70	160	20	2	四川-巴中	2	3	4	1	1	1	5	2	2	-3	-3	2	-3	-3	1	2	2	2	-3	-3	2	-3	-3	2	-3	-3	2	-3	-3	2	-3	-3	2	-3	-3	2	-3	-3
495	2020/10/23 11:54:45	99秒	手机提交	直接访问	118.115.24.251(四川-成都)	2	55	171	20	2	四川-乐山	2	3	2	2	2	2	-3	-3	2	-3	-3	2	-3	-3	2	-3	-3	2	-3	-3	2	-3	-3	2	-3	-3	2	-3	-3	2	-3	-3	2	-3	-3	2	-3	-3
496	2020/10/23 11:55:31	178秒	手机提交	直接访问	223.104.9.169(四川-成都)	1	60	169	19	2	四川-成都	2	3	2	2	2	1	7	2	2	-3	-3	1	7	2	2	-3	-3	2	-3	-3	2	-3	-3	2	-3	-3	2	-3	-3	2	-3	-3	2	-3	-3	2	-3	-3
497	2020/10/23 11:57:10	193秒	手机提交	直接访问	117.136.69.56(四川-成都)	2	48	157	19	2	四川-乐山	2	3	2	2	2	1	17	1	2	-3	-3	1	4	1	2	-3	-3	1	5	2	1	2	1	2	-3	-3	2	-3	-3	1	2	1	2	-3	-3	2	-3	-3
498	2020/10/23 11:57:29	122秒	手机提交	直接访问	180.84.26.183(四川-成都)	1	65	183	18	2	四川-成都	2	3	2	2	2	1	14	3	2	-3	-3	2	-3	-3	2	-3	-3	2	-3	-3	2	-3	-3	2	-3	-3	2	-3	-3	2	-3	-3	2	-3	-3	2	-3	-3
499	2020/10/23 11:58:49	265秒	手机提交	直接访问	117.136.15.228(四川-成都)	2	50	158	20	2	四川-乐山	2	3	2	2	2	1	7	2	2	-3	-3	1	7	2	2	-3	-3	1	1	2	1	1	2	1	1	2	1	1	2	1	1	2	2	-3	-3	2	-3	-3
500	2020/10/23 11:59:08	140秒	手机提交	直接访问	171.216.241.129(四川-成都)	2	57	168	19	2	四川-乐山	2	3	2	2	2	1	3	2	2	-3	-3	1	11	2	1	1	2	2	-3	-3	2	-3	-3	2	-3	-3	2	-3	-3	2	-3	-3	2	-3	-3	2	-3	-3
501	2020/10/23 11:59:23	126秒	手机提交	直接访问	223.104.216.123(四川-未知)	1	60	178	18	2	四川-成都	2	3	2	2	2	1	12	2	2	-3	-3	1	6	2	1	1	3	2	-3	-3	2	-3	-3	2	-3	-3	2	-3	-3	2	-3	-3	2	-3	-3	2	-3	-3
502	2020/10/23 11:59:46	203秒	手机提交	直接访问	223.104.216.97(四川-未知)	2	43	153	19	2	四川-成都	2	3	2	2	2	1	14	2	1	2	2	1	2	1	1	1	2	1	2	2	1	1	2	2	-3	-3	2	-3	-3	2	-3	-3	2	-3	-3	1	2	2
503	2020/10/23 12:01:20	189秒	手机提交	直接访问	101.206.168.71(四川-成都)	2	47.2	159	19	2	四川-乐山	2	3	2	2	2	1	18	2	2	-3	-3	1	1	2	2	-3	-3	2	-3	-3	2	-3	-3	2	-3	-3	2	-3	-3	2	-3	-3	2	-3	-3	2	-3	-3
504	2020/10/23 12:01:44	117秒	手机提交	直接访问	101.206.166.31(四川-成都)	2	52	158	22	2	四川-乐山	1	3	2	2	2	1	21	2	1	1	2	1	2	2	1	1	2	2	-3	-3	2	-3	-3	2	-3	-3	2	-3	-3	2	-3	-3	2	-3	-3	2	-3	-3
505	2020/10/23 12:02:16	127秒	手机提交	直接访问	117.175.132.153(四川-成都)	2	45	155	18	2	四川-成都	2	3	2	2	2	1	15	3	2	-3	-3	1	4	2	1	1	2	2	-3	-3	2	-3	-3	2	-3	-3	2	-3	-3	2	-3	-3	2	-3	-3	2	-3	-3
506	2020/10/23 12:03:45	103秒	手机提交	直接访问	171.93.192.4(四川-成都)	2	50	155	20	2	四川-成都	2	3	2	2	2	1	7	1	2	-3	-3	1	2	1	2	-3	-3	2	-3	-3	2	-3	-3	2	-3	-3	2	-3	-3	2	-3	-3	2	-3	-3	2	-3	-3
507	2020/10/23 12:04:14	165秒	手机提交	直接访问	139.207.172.236(四川-成都)	2	48	160	19	2	四川-乐山	2	3	2	2	2	1	10	2	2	-3	-3	1	4	2	1	1	1	1	1	2	2	-3	-3	2	-3	-3	2	-3	-3	2	-3	-3	2	-3	-3	2	-3	-3
508	2020/10/23 12:04:58	248秒	手机提交	直接访问	117.136.65.91(四川-成都)	2	47	163	19	2	四川-成都	2	3	2	2	2	1	12	2	2	-3	-3	1	3	2	1	1	2	1	3	1	2	-3	-3	2	-3	-3	2	-3	-3	2	-3	-3	2	-3	-3	2	-3	-3
509	2020/10/23 12:06:51	143秒	手机提交	直接访问	118.115.67.14(四川-成都)	2	90	162	20	2	四川-乐山	2	3	5	2	2	1	14	2	2	-3	-3	1	2	2	1	1	2	1	2	2	1	1	3	2	-3	-3	2	-3	-3	2	-3	-3	2	-3	-3	2	-3	-3
510	2020/10/23 12:07:17	159秒	手机提交	直接访问	117.136.70.51(四川-成都)	2	48	165	20	2	四川-成都	2	3	2	2	3	1	7	2	2	-3	-3	1	1	2	1	3	2	1	3	2	1	3	2	1	3	1	2	-3	-3	1	4	2	1	1	2	2	-3	-3
511	2020/10/23 12:07:47	348秒	手机提交	直接访问	117.136.15.237(四川-成都)	2	48	160	18	2	四川-乐山	1	3	2	2	3	1	10	2	1	3	2	1	3	2	1	1	2	1	6	1	2	-3	-3	2	-3	-3	2	-3	-3	1	1	1	2	-3	-3	2	-3	-3
512	2020/10/23 12:09:33	188秒	手机提交	直接访问	223.104.214.45(四川-宜宾)	2	53	162	20	2	四川-成都	2	3	2	2	2	1	8	2	1	5	2	1	4	2	1	1	2	1	2	2	2	-3	-3	2	-3	-3	2	-3	-3	1	3	2	2	-3	-3	2	-3	-3
513	2020/10/23 12:09:35	206秒	手机提交	直接访问	101.206.170.120(四川-成都)	2	50	155	20	2	四川-乐山	2	3	2	3	2	1	14	2	1	5	2	1	1	2	2	-3	-3	2	-3	-3	2	-3	-3	2	-3	-3	2	-3	-3	2	-3	-3	2	-3	-3	2	-3	-3
514	2020/10/23 12:10:20	72秒	手机提交	直接访问	118.115.52.90(四川-成都)	1	65	177	20	2	四川-乐山	2	3	2	2	2	2	-3	-3	2	-3	-3	2	-3	-3	2	-3	-3	2	-3	-3	2	-3	-3	2	-3	-3	2	-3	-3	2	-3	-3	2	-3	-3	2	-3	-3
515	2020/10/23 12:10:33	223秒	手机提交	直接访问	223.104.9.141(四川-成都)	2	56	155	19	2	四川-成都	1	3	2	2	2	1	7	2	1	3	2	1	3	2	1	1	2	2	-3	-3	2	-3	-3	2	-3	-3	2	-3	-3	2	-3	-3	2	-3	-3	2	-3	-3
516	2020/10/23 12:13:09	353秒	手机提交	直接访问	117.136.15.242(四川-成都)	2	49	161	20	2	四川-乐山	2	3	2	2	2	1	7	2	1	7	2	1	3	2	1	1	2	1	1	2	2	-3	-3	2	-3	-3	2	-3	-3	2	-3	-3	2	-3	-3	2	-3	-3
517	2020/10/23 12:14:08	477秒	手机提交	直接访问	118.115.17.73(四川-成都)	2	57	159	19	2	四川-成都	2	3	2	2	2	1	6	2	2	-3	-3	1	3	2	1	2	2	2	-3	-3	2	-3	-3	2	-3	-3	2	-3	-3	2	-3	-3	2	-3	-3	2	-3	-3
518	2020/10/23 12:14:32	154秒	手机提交	直接访问	101.206.167.254(四川-成都)	2	53	163	21	2	四川-乐山	1	3	2	2	2	1	14	2	2	-3	-3	1	2	2	1	1	2	1	2	2	2	-3	-3	2	-3	-3	2	-3	-3	1	2	2	2	-3	-3	2	-3	-3
519	2020/10/23 12:14:58	203秒	手机提交	直接访问	171.93.232.37(四川-成都)	2	47	162	19	2	四川-乐山	1	3	2	2	2	1	15	3	2	-3	-3	2	-3	-3	1	2	2	1	5	1	1	1	2	2	-3	-3	2	-3	-3	1	1	1	2	-3	-3	2	-3	-3
520	2020/10/23 12:15:07	128秒	手机提交	直接访问	171.209.163.148(四川-成都)	1	73	168	21	2	四川-乐山	2	3	2	2	2	1	7	3	1	2	1	1	6	2	2	-3	-3	2	-3	-3	1	4	2	2	-3	-3	2	-3	-3	2	-3	-3	2	-3	-3	2	-3	-3
521	2020/10/23 12:15:09	337秒	手机提交	直接访问	117.136.62.173(四川-成都)	1	67	178	22	2	四川-乐山	2	3	5	2	3	1	3	5	2	-3	-3	1	4	3	2	-3	-3	2	-3	-3	1	1	1	2	-3	-3	2	-3	-3	1	2	3	2	-3	-3	2	-3	-3
522	2020/10/23 12:15:14	146秒	手机提交	直接访问	117.136.62.191(四川-成都)	2	90	155	20	2	四川-乐山	1	4	5	5	5	2	-3	-3	2	-3	-3	2	-3	-3	2	-3	-3	2	-3	-3	2	-3	-3	2	-3	-3	2	-3	-3	2	-3	-3	2	-3	-3	2	-3	-3
523	2020/10/23 12:15:42	796秒	手机提交	直接访问	117.136.63.156(四川-成都)	2	52	160	18	2	四川-成都	2	3	2	2	2	1	7	2	2	-3	-3	1	1	2	1	1	2	2	-3	-3	2	-3	-3	2	-3	-3	2	-3	-3	2	-3	-3	2	-3	-3	2	-3	-3
524	2020/10/23 12:17:45	113秒	手机提交	直接访问	117.136.15.244(四川-成都)	2	73	165	21	2	四川-乐山	2	3	3	3	3	1	4	2	2	-3	-3	1	3	2	1	1	2	2	-3	-3	1	2	2	2	-3	-3	2	-3	-3	2	-3	-3	2	-3	-3	2	-3	-3
525	2020/10/23 12:18:26	140秒	手机提交	直接访问	101.206.166.80(四川-成都)	1	64	170	21	1	四川-乐山	1	3	1	3	3	1	7	2	2	-3	-3	1	2	2	2	-3	-3	2	-3	-3	2	-3	-3	2	-3	-3	2	-3	-3	2	-3	-3	2	-3	-3	2	-3	-3
526	2020/10/23 12:18:31	134秒	微信	N/A	182.148.126.5(四川-成都)	1	46	165	23	3	四川-成都	1	3	3	2	1	1	7	2	2	-3	-3	1	2	2	2	-3	-3	2	-3	-3	2	-3	-3	2	-3	-3	2	-3	-3	2	-3	-3	2	-3	-3	2	-3	-3
527	2020/10/23 12:18:52	70秒	手机提交	直接访问	139.207.32.97(四川-成都)	1	80	158	20	2	四川-乐山	2	2	2	2	2	2	-3	-3	2	-3	-3	2	-3	-3	2	-3	-3	2	-3	-3	2	-3	-3	2	-3	-3	2	-3	-3	2	-3	-3	2	-3	-3	2	-3	-3
528	2020/10/23 12:19:32	126秒	手机提交	直接访问	223.104.214.40(四川-宜宾)	2	45	150	21	2	四川-乐山	1	3	2	2	2	1	3	1	1	1	2	1	4	2	2	-3	-3	2	-3	-3	2	-3	-3	2	-3	-3	2	-3	-3	2	-3	-3	2	-3	-3	2	-3	-3
529	2020/10/23 12:19:38	124秒	手机提交	直接访问	118.115.29.124(四川-成都)	2	130	171	19	2	四川-成都	2	3	2	2	2	1	6	2	2	-3	-3	2	-3	-3	2	-3	-3	1	2	2	1	2	2	2	-3	-3	1	1	1	2	-3	-3	1	1	2	2	-3	-3
530	2020/10/23 12:19:45	292秒	手机提交	直接访问	117.136.62.182(四川-成都)	2	46	163	21	2	四川-乐山	1	3	2	2	2	1	21	2	2	-3	-3	1	2	2	1	3	2	1	1	2	1	1	1	2	-3	-3	1	1	1	1	1	1	2	-3	-3	2	-3	-3
531	2020/10/23 12:21:32	164秒	手机提交	直接访问	139.207.11.248(四川-成都)	1	50	160	20	2	四川-乐山	2	3	2	2	2	1	21	3	1	1	2	1	1	2	1	1	1	2	-3	-3	2	-3	-3	2	-3	-3	2	-3	-3	2	-3	-3	2	-3	-3	2	-3	-3
532	2020/10/23 12:22:10	132秒	手机提交	直接访问	117.136.62.176(四川-成都)	2	51	161	21	2	四川-成都	1	3	2	4	2	1	12	2	2	-3	-3	1	2	2	1	1	2	1	1	2	2	-3	-3	2	-3	-3	2	-3	-3	2	-3	-3	2	-3	-3	2	-3	-3
533	2020/10/23 12:26:06	173秒	手机提交	直接访问	223.104.214.75(四川-宜宾)	2	65	165	20	2	四川-乐山	2	3	2	4	5	1	21	2	2	-3	-3	1	5	2	1	1	2	1	1	1	1	0	2	2	-3	-3	2	-3	-3	2	-3	-3	2	-3	-3	2	-3	-3
534	2020/10/23 12:27:06	298秒	手机提交	直接访问	171.210.214.116(四川-成都)	2	46	158	19	2	四川-成都	2	3	2	2	2	2	-3	-3	2	-3	-3	1	7	2	2	-3	-3	2	-3	-3	2	-3	-3	2	-3	-3	2	-3	-3	2	-3	-3	2	-3	-3	2	-3	-3
535	2020/10/23 12:39:18	285秒	手机提交	直接访问	117.136.15.234(四川-成都)	2	47.5	158	20	2	四川-乐山	2	3	1	2	3	1	18	2	1	2	2	1	5	2	2	-3	-3	1	2	2	2	-3	-3	2	-3	-3	2	-3	-3	2	-3	-3	1	1	2	2	-3	-3
536	2020/10/23 12:41:43	191秒	手机提交	直接访问	117.136.70.43(四川-成都)	2	46	158	18	2	四川-成都	2	4	2	2	2	1	21	2	2	-3	-3	1	5	2	1	5	2	1	2	2	2	-3	-3	2	-3	-3	2	-3	-3	2	-3	-3	2	-3	-3	2	-3	-3
537	2020/10/23 12:44:24	202秒	手机提交	直接访问	117.136.62.188(四川-成都)	1	85	168	20	2	四川-乐山	2	3	4	3	3	1	4	3	2	-3	-3	1	1	2	1	2	2	1	1	2	1	2	2	2	-3	-3	2	-3	-3	1	1	1	2	-3	-3	2	-3	-3
538	2020/10/23 12:51:26	117秒	手机提交	直接访问	171.216.214.78(四川-成都)	2	47	157	18	2	四川-成都	2	3	2	2	2	1	10	2	2	-3	-3	1	3	2	1	1	2	2	-3	-3	2	-3	-3	2	-3	-3	2	-3	-3	2	-3	-3	2	-3	-3	2	-3	-3
539	2020/10/23 12:53:45	196秒	手机提交	直接访问	117.136.69.48(四川-成都)	2	50	157	19	2	四川-乐山	1	3	2	2	2	1	10	2	1	7	2	1	5	2	1	3	2	2	-3	-3	2	-3	-3	2	-3	-3	2	-3	-3	2	-3	-3	2	-3	-3	2	-3	-3
540	2020/10/23 13:06:43	125秒	手机提交	直接访问	222.210.49.131(四川-成都)	1	85	182	19	2	四川-成都	2	3	2	2	2	1	21	2	2	-3	-3	1	4	2	2	-3	-3	2	-3	-3	2	-3	-3	2	-3	-3	1	3	2	1	3	2	2	-3	-3	2	-3	-3
541	2020/10/23 13:13:26	699秒	手机提交	直接访问	171.92.90.0(四川-达州)	2	52	165	21	2	四川-乐山	1	2	5	2	2	1	12	2	2	-3	-3	1	1	1	2	-3	-3	2	-3	-3	2	-3	-3	2	-3	-3	2	-3	-3	1	1	2	2	-3	-3	2	-3	-3
542	2020/10/23 13:27:29	171秒	微信	N/A	223.104.9.194(四川-成都)	2	50	170	23	3	四川-成都	1	3	2	2	2	1	14	2	1	7	2	1	2	2	1	1	2	1	1	2	2	-3	-3	2	-3	-3	2	-3	-3	2	-3	-3	2	-3	-3	2	-3	-3
543	2020/10/23 13:43:13	125秒	手机提交	直接访问	117.136.15.169(四川-成都)	2	48	160	23	2	四川-乐山	1	3	2	2	2	1	20	2	1	2	2	1	1	2	2	-3	-3	1	1	2	2	-3	-3	2	-3	-3	2	-3	-3	2	-3	-3	2	-3	-3	2	-3	-3
544	2020/10/23 13:43:47	113秒	手机提交	直接访问	223.104.148.152(江苏-常州)	1	70	172	23	3	江苏-常州	2	3	1	2	2	1	8	2	2	-3	-3	2	-3	-3	1	1	2	2	-3	-3	2	-3	-3	2	-3	-3	2	-3	-3	1	3	2	2	-3	-3	2	-3	-3
545	2020/10/23 13:55:56	145秒	手机提交	直接访问	223.66.65.8(江苏-常州)	2	48	158	22	3	江苏-常州	2	3	2	3	2	1	8	2	2	-3	-3	1	4	2	2	-3	-3	2	-3	-3	2	-3	-3	2	-3	-3	2	-3	-3	2	-3	-3	2	-3	-3	2	-3	-3
546	2020/10/23 14:04:52	1319秒	手机提交	直接访问	117.136.67.102(江苏-常州)	2	46	163	22	3	江苏-常州	2	3	2	2	2	1	7	2	2	-3	-3	1	1	2	1	1	2	2	-3	-3	2	-3	-3	2	-3	-3	1	1	1	1	1	1	2	-3	-3	2	-3	-3
547	2020/10/23 14:23:15	127秒	手机提交	直接访问	223.112.180.130(江苏-常州)	1	83	180	23	3	江苏-南京	2	3	2	2	2	1	10	2	2	-3	-3	1	5	2	2	-3	-3	2	-3	-3	1	1	1	2	-3	-3	2	-3	-3	2	-3	-3	2	-3	-3	2	-3	-3
548	2020/10/23 14:34:16	179秒	手机提交	直接访问	171.93.231.11(四川-成都)	2	57	160	18	2	四川-成都	2	4	2	2	2	1	7	2	2	-3	-3	1	3	1	2	-3	-3	2	-3	-3	2	-3	-3	2	-3	-3	2	-3	-3	2	-3	-3	2	-3	-3	2	-3	-3
549	2020/10/23 14:49:13	126秒	手机提交	直接访问	117.136.62.186(四川-成都)	2	49.5	161	20	2	四川-乐山	2	3	2	2	2	1	21	2	2	-3	-3	1	3	2	1	1	2	2	-3	-3	2	-3	-3	2	-3	-3	2	-3	-3	2	-3	-3	2	-3	-3	2	-3	-3
550	2020/10/23 15:31:54	131秒	手机提交	直接访问	106.61.10.49(云南-昆明)	1	67	168	23	3	云南-昆明	2	3	2	2	2	1	14	3	2	-3	-3	2	-3	-3	1	1	2	2	-3	-3	1	1	2	2	-3	-3	2	-3	-3	2	-3	-3	2	-3	-3	2	-3	-3
551	2020/10/23 15:35:52	166秒	手机提交	直接访问	117.136.65.89(四川-成都)	1	65	170	18	2	四川-成都	2	3	2	2	2	1	10	2	1	10	2	1	10	2	2	-3	-3	1	1	2	1	1	2	2	-3	-3	2	-3	-3	2	-3	-3	2	-3	-3	2	-3	-3
552	2020/10/23 15:41:32	208秒	手机提交	直接访问	117.136.63.160(四川-成都)	1	75	180	18	2	四川-成都	2	3	2	2	2	1	10	2	1	5	2	1	5	2	1	1	2	2	-3	-3	2	-3	-3	2	-3	-3	2	-3	-3	2	-3	-3	2	-3	-3	2	-3	-3
553	2020/10/23 16:02:15	124秒	手机提交	直接访问	119.4.252.2(四川-成都)	1	102	180	18	2	四川-成都	2	3	2	2	2	1	12	3	2	-3	-3	1	7	2	1	3	2	1	4	3	1	2	3	1	2	2	1	2	2	2	-3	-3	2	-3	-3	2	-3	-3
554	2020/10/23 16:05:23	98秒	手机提交	直接访问	117.136.62.186(四川-成都)	2	63	168	20	2	四川-乐山	2	3	2	2	2	1	14	2	1	5	2	2	-3	-3	2	-3	-3	2	-3	-3	2	-3	-3	2	-3	-3	2	-3	-3	2	-3	-3	2	-3	-3	2	-3	-3
555	2020/10/23 16:12:24	250秒	手机提交	直接访问	223.104.216.175(四川-未知)	2	47	156	18	2	四川-成都	2	3	2	2	2	1	7	2	2	-3	-3	1	4	2	1	1	2	2	-3	-3	1	4	1	2	-3	-3	2	-3	-3	2	-3	-3	2	-3	-3	2	-3	-3
556	2020/10/23 17:03:19	1578秒	手机提交	直接访问	223.104.214.108(四川-宜宾)	2	57	163	18	2	四川-成都	2	3	2	2	2	1	7	2	2	-3	-3	1	6	2	1	1	2	1	2	2	2	-3	-3	2	-3	-3	2	-3	-3	2	-3	-3	2	-3	-3	2	-3	-3
557	2020/10/23 18:32:52	230秒	手机提交	直接访问	223.104.216.22(四川-未知)	2	45	160	18	2	四川-成都	2	3	2	2	2	1	9	2	2	-3	-3	1	3	2	1	1	2	1	2	3	1	2	2	2	-3	-3	1	1	2	2	-3	-3	2	-3	-3	2	-3	-3
558	2020/10/23 18:59:58	154秒	手机提交	直接访问	117.136.62.188(四川-成都)	2	52	155	20	2	四川-乐山	1	3	2	2	2	1	21	2	1	1	2	1	2	2	2	-3	-3	1	1	2	2	-3	-3	2	-3	-3	2	-3	-3	2	-3	-3	2	-3	-3	2	-3	-3
559	2020/10/23 20:08:49	106秒	手机提交	直接访问	180.84.26.90(四川-成都)	2	58	160	19	2	四川-成都	2	2	1	2	4	1	5	2	2	-3	-3	1	3	2	2	-3	-3	1	2	2	1	1	1	2	-3	-3	2	-3	-3	2	-3	-3	2	-3	-3	2	-3	-3
560	2020/10/23 21:51:50	174秒	手机提交	直接访问	117.136.65.75(四川-成都)	2	63	164	19	2	四川-成都	2	3	2	2	2	1	3	2	2	-3	-3	1	8	2	1	1	2	2	-3	-3	2	-3	-3	2	-3	-3	2	-3	-3	2	-3	-3	2	-3	-3	2	-3	-3
561	2020/10/23 21:54:07	171秒	手机提交	直接访问	36.170.32.59(北京-北京)	1	70	171	40	4	四川-成都	2	3	1	2	1	1	10	2	2	-3	-3	1	3	4	1	1	2	1	1	1	1	1	1	2	-3	-3	2	-3	-3	1	1	1	1	1	1	2	-3	-3
562	2020/10/23 21:54:34	199秒	手机提交	直接访问	101.206.170.29(四川-成都)	2	52	160	17	2	四川-成都	2	3	2	2	2	1	15	2	2	-3	-3	1	3	2	2	-3	-3	1	1	3	2	-3	-3	2	-3	-3	2	-3	-3	2	-3	-3	1	1	2	2	-3	-3
563	2020/10/23 21:56:17	179秒	手机提交	直接访问	223.104.9.180(四川-成都)	2	48	163	18	2	四川-成都	2	3	2	2	2	1	21	2	1	1	2	1	10	2	1	3	2	1	5	2	2	-3	-3	2	-3	-3	2	-3	-3	2	-3	-3	2	-3	-3	2	-3	-3
564	2020/10/23 22:00:26	1041秒	手机提交	直接访问	117.136.63.132(四川-成都)	2	47	163	19	2	四川-成都	2	3	2	2	2	1	12	2	1	4	2	1	4	2	1	1	2	1	2	2	1	4	2	1	1	1	1	2	2	1	2	2	1	1	1	1	1	1
565	2020/10/23 22:13:40	491秒	手机提交	直接访问	223.104.9.171(四川-成都)	1	50	170	18	2	四川-成都	2	3	2	2	2	1	10	2	1	5	2	1	4	2	1	2	2	1	1	2	1	1	1	2	-3	-3	2	-3	-3	2	-3	-3	2	-3	-3	2	-3	-3
566	2020/10/23 22:22:13	188秒	手机提交	直接访问	117.136.65.91(四川-成都)	2	51	162	18	2	四川-成都	2	3	2	2	2	1	12	1	2	-3	-3	1	3	2	2	-3	-3	1	1	1	1	1	1	1	1	1	1	1	1	1	0	1	2	-3	-3	2	-3	-3
567	2020/10/23 22:30:11	135秒	手机提交	直接访问	171.210.232.53(四川-成都)	2	46	160	19	2	四川-成都	2	3	2	2	2	1	7	2	1	7	2	1	7	2	1	7	2	1	2	2	1	1	1	1	1	1	1	1	1	1	1	1	1	1	1	2	-3	-3
568	2020/10/23 22:39:15	142秒	手机提交	直接访问	223.104.214.193(四川-宜宾)	1	64	179	18	2	四川-成都	2	3	2	2	2	1	18	2	1	7	2	1	4	3	2	-3	-3	2	-3	-3	1	1	2	2	-3	-3	2	-3	-3	2	-3	-3	2	-3	-3	2	-3	-3
569	2020/10/23 22:48:07	46秒	手机提交	直接访问	223.85.207.99(四川-成都)	2	185	4915	791664	3	天津-和平区	1	1	1	2	5	1	9764	4	2	-3	-3	2	-3	-3	2	-3	-3	2	-3	-3	2	-3	-3	2	-3	-3	2	-3	-3	2	-3	-3	2	-3	-3	2	-3	-3
570	2020/10/23 22:48:59	97秒	手机提交	直接访问	223.104.216.84(四川-未知)	1	85	178	18	2	四川-成都	2	3	2	2	2	1	21	3	2	-3	-3	1	2	2	2	-3	-3	1	2	1	2	-3	-3	2	-3	-3	2	-3	-3	2	-3	-3	2	-3	-3	2	-3	-3
571	2020/10/24 19:54:08	268秒	微信	N/A	101.207.17.76(四川-成都)	2	42	156	22	3	四川-成都	2	3	2	2	2	1	20	3	2	-3	-3	1	2	1	1	2	2	2	-3	-3	1	0	2	2	-3	-3	2	-3	-3	1	0	1	2	-3	-3	1	0	2
572	2020/10/24 20:32:14	102秒	手机提交	直接访问	101.206.168.88(四川-成都)	1	64	182	16	2	四川-成都	1	4	2	2	2	1	18	2	2	-3	-3	1	3	2	1	9	2	2	-3	-3	1	6	2	2	-3	-3	2	-3	-3	2	-3	-3	2	-3	-3	2	-3	-3
573	2020/10/25 10:33:04	147秒	微信	N/A	175.5.167.166(湖南-永州)	1	45	158	17	1	湖南-永州	2	3	2	2	2	1	21	1	1	5	3	1	7	1	2	-3	-3	1	7	1	2	-3	-3	2	-3	-3	2	-3	-3	2	-3	-3	2	-3	-3	2	-3	-3
574	2020/10/25 10:33:51	247秒	微信	N/A	118.239.34.19(湖南-永州)	2	108	164	18	2	湖南-永州	1	3	3	2	1	1	21	2	1	2	2	1	3	2	1	3	3	2	-3	-3	2	-3	-3	2	-3	-3	2	-3	-3	2	-3	-3	2	-3	-3	2	-3	-3
575	2020/10/25 10:33:53	133秒	微信	N/A	120.227.151.36(湖南-永州)	1	70	175	18	1	湖南-永州	2	3	2	2	2	1	7	2	2	-3	-3	2	-3	-3	2	-3	-3	2	-3	-3	1	2	2	2	-3	-3	2	-3	-3	2	-3	-3	2	-3	-3	2	-3	-3
576	2020/10/25 10:34:59	323秒	微信	N/A	119.39.167.132(湖南-永州)	2	48	164	18	2	湖南-永州	1	3	1	2	1	1	2	2	2	-3	-3	1	2	2	2	-3	-3	2	-3	-3	2	-3	-3	2	-3	-3	2	-3	-3	2	-3	-3	2	-3	-3	2	-3	-3
577	2020/10/25 10:35:20	338秒	微信	N/A	175.5.229.150(湖南-永州)	1	150kg	170	17	1	湖南-永州	1	3	1	2	1	1	2	3	1	1	2	1	5	2	1	1	1	1	1	2	1	1	2	2	-3	-3	1	1	3	1	2	3	2	-3	-3	2	-3	-3
578	2020/10/25 10:35:51	215秒	微信	N/A	119.39.248.118(湖南-长沙)	1	105	163	15	1	湖南-永州	2	3	2	2	2	1	7	2	1	3	3	2	-3	-3	1	2	2	1	2	2	1	2	2	2	-3	-3	2	-3	-3	2	-3	-3	2	-3	-3	2	-3	-3
579	2020/10/25 10:36:38	161秒	微信	N/A	117.136.89.221(湖南-常德)	2	86斤	156	17	1	湖南-永州	1	3	2	2	2	1	2	2	1	3	3	1	3	2	2	-3	-3	2	-3	-3	2	-3	-3	2	-3	-3	2	-3	-3	2	-3	-3	2	-3	-3	2	-3	-3
580	2020/10/25 10:36:48	202秒	微信	N/A	106.18.125.134(湖南-衡阳)	1	59	184	17	1	湖南-永州	2	3	3	2	1	1	9	3	2	-3	-3	2	-3	-3	1	1	2	2	-3	-3	2	-3	-3	2	-3	-3	2	-3	-3	2	-3	-3	2	-3	-3	2	-3	-3
581	2020/10/25 10:36:48	433秒	微信	N/A	36.157.138.196(湖南-永州)	2	100	163	17	1	湖南-永州	1	3	3	2	1	1	7	2	2	-3	-3	2	-3	-3	1	2	2	2	-3	-3	2	-3	-3	2	-3	-3	2	-3	-3	2	-3	-3	2	-3	-3	2	-3	-3
582	2020/10/25 10:38:08	158秒	微信	N/A	175.5.229.150(湖南-永州)	1	150	170	17	1	湖南-永州	2	3	1	2	1	1	1	2	1	1	2	1	1	2	2	-3	-3	1	1	3	1	1	3	1	1	2	1	1	2	1	1	2	2	-3	-3	1	1	2
583	2020/10/25 10:38:11	82秒	微信	N/A	117.136.89.221(湖南-常德)	2	86	156	17	1	湖南-永州	1	3	2	2	2	1	2	2	1	3	3	1	2	2	2	-3	-3	2	-3	-3	2	-3	-3	2	-3	-3	2	-3	-3	2	-3	-3	2	-3	-3	2	-3	-3
584	2020/10/25 10:38:29	119秒	微信	N/A	119.39.248.118(湖南-长沙)	1	110	165	17	2	湖南-永州	2	3	2	2	2	1	7	2	1	2	3	2	-3	-3	1	2	2	1	2	2	2	-3	-3	2	-3	-3	2	-3	-3	2	-3	-3	2	-3	-3	2	-3	-3
585	2020/10/25 10:39:57	98秒	微信	N/A	36.157.138.196(湖南-永州)	2	100	163	17	1	湖南-永州	1	3	3	2	1	1	7	2	2	-3	-3	2	-3	-3	1	2	2	2	-3	-3	2	-3	-3	2	-3	-3	2	-3	-3	2	-3	-3	2	-3	-3	2	-3	-3
586	2020/10/25 10:40:57	97秒	微信	N/A	119.39.248.118(湖南-长沙)	1	118	165	17	2	湖南-永州	2	3	2	2	2	1	7	2	1	3	3	2	-3	-3	1	2	2	1	2	2	1	1	2	2	-3	-3	2	-3	-3	2	-3	-3	2	-3	-3	2	-3	-3
587	2020/10/25 10:41:55	345秒	微信	N/A	120.228.237.199(湖南-永州)	2	46	150	17	1	湖南-永州	2	3	3	2	1	1	5	2	2	-3	-3	1	1	2	1	3	2	2	-3	-3	2	-3	-3	2	-3	-3	2	-3	-3	2	-3	-3	2	-3	-3	2	-3	-3
588	2020/10/25 10:42:24	226秒	微信	N/A	42.49.80.43(湖南-永州)	2	46.8	160	17	1	湖南-永州	1	3	2	2	2	1	14	2	2	-3	-3	1	5	2	2	-3	-3	2	-3	-3	2	-3	-3	2	-3	-3	2	-3	-3	2	-3	-3	2	-3	-3	2	-3	-3
589	2020/10/25 10:42:26	183秒	微信	N/A	120.227.150.107(湖南-永州)	1	65	1.65	17	2	湖南-永州	2	3	2	2	2	1	18	2	2	-3	-3	1	6	2	1	2	1	1	1	2	2	-3	-3	2	-3	-3	2	-3	-3	2	-3	-3	2	-3	-3	2	-3	-3
590	2020/10/25 10:43:27	262秒	微信	N/A	106.16.170.74(湖南-长沙)	2	47	159	17岁~19岁	1	湖南-永州	1	3	2	2	2	1	2	2	1	3	3	1	2	2	2	-3	-3	2	-3	-3	2	-3	-3	2	-3	-3	2	-3	-3	2	-3	-3	2	-3	-3	2	-3	-3
591	2020/10/25 10:45:58	167秒	微信	N/A	223.104.130.74(湖南-长沙)	2	45	160	17	1	湖南-永州	1	3	2	2	2	1	14	2	2	-3	-3	1	5	2	2	-3	-3	2	-3	-3	2	-3	-3	2	-3	-3	2	-3	-3	2	-3	-3	2	-3	-3	2	-3	-3
592	2020/10/25 10:46:27	184秒	微信	N/A	36.157.137.122(湖南-永州)	2	51.46	160	17	2	湖南-永州	2	3	1	2	1	1	7	2	1	5	4	1	4	2	1	3	2	2	-3	-3	2	-3	-3	2	-3	-3	2	-3	-3	2	-3	-3	2	-3	-3	2	-3	-3
593	2020/10/25 10:48:39	187秒	微信	N/A	119.39.248.6(湖南-长沙)	2	80	1.5	17	1	湖南-永州	1	3	2	2	2	1	14	2	2	-3	-3	1	7	2	2	-3	-3	2	-3	-3	2	-3	-3	2	-3	-3	2	-3	-3	2	-3	-3	2	-3	-3	2	-3	-3
594	2020/10/25 10:48:41	104秒	微信	N/A	118.239.34.19(湖南-永州)	2	108	164	18	2	湖南-永州	2	3	4	2	1	1	21	2	1	2	3	1	3	2	1	3	2	2	-3	-3	2	-3	-3	2	-3	-3	2	-3	-3	2	-3	-3	2	-3	-3	2	-3	-3
595	2020/10/25 10:49:39	240秒	微信	N/A	175.5.161.83(湖南-永州)	2	50kg	158cm	18	1	湖南-永州	2	3	3	2	1	1	3	2	1	2	3	1	1	2	1	1	2	2	-3	-3	2	-3	-3	2	-3	-3	1	1	4	1	3	4	1	1	2	2	-3	-3
596	2020/10/25 10:49:41	257秒	微信	N/A	120.227.148.96(湖南-永州)	2	78	160	17	2	湖南-永州	2	3	1	2	1	1	12	1	1	1	2	1	5	2	2	-3	-3	1	3	2	1	1	1	2	-3	-3	2	-3	-3	1	2	1	2	-3	-3	2	-3	-3
597	2020/10/25 10:50:01	131秒	微信	N/A	106.16.170.74(湖南-长沙)	2	47	159	17岁	1	湖南-永州	1	3	2	2	2	1	1	2	1	2	2	1	1	2	2	-3	-3	2	-3	-3	2	-3	-3	2	-3	-3	2	-3	-3	2	-3	-3	2	-3	-3	2	-3	-3
598	2020/10/25 10:51:36	137秒	微信	N/A	43.250.200.27(湖南-长沙)	1	123	171	17	1	湖南-永州	1	3	2	2	2	1	15	3	2	-3	-3	1	2	2	1	2	3	2	-3	-3	1	2	3	2	-3	-3	2	-3	-3	2	-3	-3	2	-3	-3	1	1	1
599	2020/10/25 10:51:54	238秒	微信	N/A	175.5.228.85(湖南-永州)	2	136ky	157cm	18岁	2	湖南-长沙	2	2	5	1	1	2	-3	-3	2	-3	-3	2	-3	-3	2	-3	-3	2	-3	-3	2	-3	-3	2	-3	-3	2	-3	-3	2	-3	-3	2	-3	-3	2	-3	-3
600	2020/10/25 10:52:19	239秒	微信	N/A	118.239.27.18(湖南-永州)	2	80	160	17	2	湖南-永州	1	3	1	2	1	1	63	1	1	3	3	1	7	2	1	2	2	1	3	1	2	-3	-3	2	-3	-3	2	-3	-3	1	3	1	2	-3	-3	2	-3	-3
601	2020/10/25 10:53:09	57秒	微信	N/A	43.250.200.27(湖南-长沙)	1	123	171	17	1	湖南-永州	1	3	2	2	2	1	15	2	2	-3	-3	2	-3	-3	2	-3	-3	2	-3	-3	2	-3	-3	2	-3	-3	2	-3	-3	2	-3	-3	2	-3	-3	2	-3	-3
602	2020/10/25 10:54:02	880秒	微信	N/A	120.227.148.232(湖南-永州)	2	52	163	17	1	湖南-永州	2	3	2	2	2	1	14	2	1	2	3	1	3	2	1	1	2	2	-3	-3	2	-3	-3	2	-3	-3	2	-3	-3	2	-3	-3	2	-3	-3	2	-3	-3
603	2020/10/25 10:54:21	78秒	微信	N/A	175.5.228.85(湖南-永州)	2	136kg	157cm	18	2	湖南-长沙	1	2	5	1	1	2	-3	-3	2	-3	-3	2	-3	-3	2	-3	-3	2	-3	-3	2	-3	-3	2	-3	-3	2	-3	-3	2	-3	-3	2	-3	-3	2	-3	-3
604	2020/10/25 10:54:50	172秒	微信	N/A	118.239.11.88(湖南-永州)	1	65	185	18	2	湖南-永州	1	4	5	2	2	1	21	3	2	-3	-3	1	3	2	1	5	2	1	3	2	1	1	2	2	-3	-3	2	-3	-3	2	-3	-3	2	-3	-3	2	-3	-3
605	2020/10/25 10:54:59	391秒	微信	N/A	118.239.32.73(湖南-永州)	2	48	155	17	1	湖南-永州	1	3	2	2	2	1	5	2	1	5	3	1	5	2	1	2	2	1	5	1	1	4	2	1	1	1	1	4	1	1	1	2	2	-3	-3	2	-3	-3
606	2020/10/25 10:58:09	179秒	微信	N/A	175.5.228.4(湖南-永州)	1	65	170	17	2	湖南-永州	1	3	2	1	1	2	-3	-3	1	2	2	1	2	2	2	-3	-3	2	-3	-3	2	-3	-3	2	-3	-3	2	-3	-3	2	-3	-3	2	-3	-3	2	-3	-3
607	2020/10/25 10:58:10	332秒	微信	N/A	43.250.201.55(湖南-长沙)	2	98	161	18	1	湖南-永州	2	3	3	2	1	1	14	1	1	2	3	1	2	2	1	2	2	1	3	2	2	-3	-3	2	-3	-3	2	-3	-3	2	-3	-3	2	-3	-3	1	1	1
608	2020/10/25 10:58:19	120秒	微信	N/A	120.227.151.25(湖南-永州)	1	100	1.7	17	1	湖南-永州	1	3	2	2	2	1	9	2	1	4	2	1	2	1	1	1	3	1	2	3	1	1	1	1	1	1	1	1	4	1	11	2	2	-3	-3	2	-3	-3
609	2020/10/25 10:59:06	248秒	微信	N/A	106.18.86.24(湖南-衡阳)	1	123	177	17	1	湖南-永州	1	3	3	2	1	1	6	2	2	-3	-3	1	7	2	2	-3	-3	2	-3	-3	2	-3	-3	2	-3	-3	1	3	2	2	-3	-3	1	2	2	1	3	3
610	2020/10/25 11:03:09	126秒	微信	N/A	223.104.130.32(湖南-长沙)	1	86	156	17	2	湖南-永州	2	3	2	2	2	1	24	2	2	-3	-3	2	-3	-3	2	-3	-3	2	-3	-3	2	-3	-3	2	-3	-3	2	-3	-3	2	-3	-3	2	-3	-3	2	-3	-3
611	2020/10/25 11:10:04	219秒	微信	N/A	113.218.25.157(湖南-常德)	2	50	165	17	2	湖南-永州	1	3	2	2	2	1	14	2	2	-3	-3	2	-3	-3	2	-3	-3	2	-3	-3	2	-3	-3	2	-3	-3	2	-3	-3	2	-3	-3	2	-3	-3	2	-3	-3
612	2020/10/25 11:15:46	1509秒	微信	N/A	175.5.136.155(湖南-永州)	2	51	164	18	1	湖南-永州	2	3	3	2	1	1	21	3	1	3	3	1	5	3	1	4	2	1	1	2	2	-3	-3	2	-3	-3	2	-3	-3	2	-3	-3	2	-3	-3	2	-3	-3
613	2020/10/25 11:21:04	562秒	微信	N/A	118.239.14.244(湖南-永州)	1	135	173	18	2	湖南-永州	2	3	1	2	1	1	21	3	2	-3	-3	1	7	2	1	3	2	2	-3	-3	2	-3	-3	2	-3	-3	2	-3	-3	2	-3	-3	2	-3	-3	2	-3	-3
614	2020/10/25 11:31:32	235秒	微信	N/A	120.227.150.122(湖南-永州)	2	92	158	17	2	湖南-永州	2	3	3	2	1	1	14	2	1	2	3	1	3	2	1	4	2	1	1	2	2	-3	-3	2	-3	-3	2	-3	-3	1	1	2	2	-3	-3	2	-3	-3
615	2020/10/25 11:46:19	105秒	微信	N/A	223.104.130.78(湖南-长沙)	1	135	175	17	2	湖南-永州	2	3	2	2	2	1	24	2	2	-3	-3	2	-3	-3	2	-3	-3	2	-3	-3	2	-3	-3	2	-3	-3	2	-3	-3	2	-3	-3	2	-3	-3	2	-3	-3
616	2020/10/25 11:46:34	144秒	微信	N/A	43.250.200.44(湖南-长沙)	1	90	168	17	4	湖南-永州	2	3	2	2	3	2	-3	-3	2	-3	-3	2	-3	-3	2	-3	-3	2	-3	-3	2	-3	-3	2	-3	-3	2	-3	-3	2	-3	-3	2	-3	-3	2	-3	-3
617	2020/10/25 11:48:24	127秒	微信	N/A	113.218.50.148(湖南-常德)	2	52	153	17	1	湖南-永州	2	3	2	2	2	1	6	2	2	-3	-3	2	-3	-3	1	6	2	2	-3	-3	2	-3	-3	2	-3	-3	2	-3	-3	2	-3	-3	2	-3	-3	2	-3	-3
618	2020/10/25 11:56:50	98秒	微信	N/A	36.157.133.122(湖南-永州)	2	43	1.5	17	1	湖南-永州	1	3	2	2	2	1	12	2	1	4	2	2	-3	-3	2	-3	-3	2	-3	-3	2	-3	-3	2	-3	-3	2	-3	-3	2	-3	-3	2	-3	-3	2	-3	-3
619	2020/10/25 11:58:14	61秒	微信	N/A	36.157.133.122(湖南-永州)	2	43	1.5	17	1	湖南-永州	1	3	2	2	2	1	12	2	2	-3	-3	2	-3	-3	2	-3	-3	2	-3	-3	2	-3	-3	2	-3	-3	2	-3	-3	2	-3	-3	2	-3	-3	2	-3	-3
620	2020/10/25 12:16:17	155秒	微信	N/A	116.162.3.161(海南-未知)	2	105	162	17	1	湖南-永州	1	3	2	2	2	1	16	2	2	-3	-3	2	-3	-3	1	4	2	2	-3	-3	2	-3	-3	2	-3	-3	2	-3	-3	2	-3	-3	2	-3	-3	2	-3	-3
621	2020/10/25 12:28:55	161秒	微信	N/A	118.239.28.134(湖南-永州)	2	110	164	18	1	湖南-永州	2	3	4	2	1	1	14	2	2	-3	-3	2	-3	-3	2	-3	-3	2	-3	-3	2	-3	-3	2	-3	-3	2	-3	-3	2	-3	-3	2	-3	-3	2	-3	-3
622	2020/10/25 12:55:01	117秒	微信	N/A	117.136.89.221(湖南-常德)	1	75	180	17	1	湖南-永州	1	3	2	2	2	1	15	2	2	-3	-3	2	-3	-3	2	-3	-3	2	-3	-3	1	3	2	2	-3	-3	2	-3	-3	2	-3	-3	2	-3	-3	2	-3	-3
623	2020/10/25 13:00:39	116秒	微信	N/A	43.250.201.91(湖南-长沙)	1	62	185	17	2	湖南-永州	2	3	2	2	2	2	-3	-3	2	-3	-3	2	-3	-3	2	-3	-3	2	-3	-3	2	-3	-3	2	-3	-3	2	-3	-3	2	-3	-3	2	-3	-3	2	-3	-3
624	2020/10/25 13:16:09	141秒	微信	N/A	119.39.167.132(湖南-永州)	2	48	164	18	3	湖南-永州	1	3	1	2	1	1	3	2	1	1	2	1	1	2	2	-3	-3	2	-3	-3	2	-3	-3	2	-3	-3	2	-3	-3	2	-3	-3	2	-3	-3	2	-3	-3
625	2020/10/25 13:50:01	198秒	微信	N/A	112.97.213.180(广东-东莞)	1	58	163	17	1	湖南-永州	1	3	1	2	1	1	19	2	1	5	2	1	3	2	2	-3	-3	2	-3	-3	2	-3	-3	2	-3	-3	2	-3	-3	2	-3	-3	2	-3	-3	2	-3	-3
626	2020/10/25 13:56:48	58秒	微信	N/A	175.5.167.166(湖南-永州)	1	45	158	17	1	湖南-永州	2	3	2	2	2	2	-3	-3	2	-3	-3	2	-3	-3	2	-3	-3	2	-3	-3	2	-3	-3	2	-3	-3	2	-3	-3	2	-3	-3	2	-3	-3	2	-3	-3
627	2020/10/25 14:26:56	268秒	微信	N/A	223.104.130.48(湖南-长沙)	2	40	155	17	1	湖南-永州	2	1	3	2	1	1	10	2	2	-3	-3	1	2	2	1	1	2	2	-3	-3	2	-3	-3	2	-3	-3	2	-3	-3	2	-3	-3	2	-3	-3	2	-3	-3
628	2020/10/25 16:05:32	132秒	微信	N/A	223.104.130.47(湖南-长沙)	1	45	170	15	1	湖南-永州	2	3	2	2	2	1	18	2	2	-3	-3	2	-3	-3	1	3	2	1	10	2	2	-3	-3	2	-3	-3	2	-3	-3	2	-3	-3	2	-3	-3	2	-3	-3
629	2020/10/25 16:46:29	193秒	微信	N/A	175.5.163.203(湖南-永州)	2	50	1.68	17	1	湖南-永州	2	3	1	2	1	1	21	2	1	1	2	1	5	1	1	3	2	2	-3	-3	2	-3	-3	2	-3	-3	2	-3	-3	2	-3	-3	2	-3	-3	2	-3	-3
630	2020/10/25 17:34:08	113秒	微信	N/A	120.227.151.175(湖南-永州)	1	135	1.7	18	2	湖南-永州	1	3	1	2	1	1	5	2	1	6	3	2	-3	-3	2	-3	-3	2	-3	-3	2	-3	-3	2	-3	-3	2	-3	-3	2	-3	-3	2	-3	-3	2	-3	-3
631	2020/10/25 17:36:39	262秒	微信	N/A	119.39.248.104(湖南-长沙)	2	60	165	17	1	湖南-永州	2	3	2	2	2	1	10	2	1	10	4	1	10	2	1	10	2	1	5	2	1	10	1	2	-3	-3	2	-3	-3	2	-3	-3	2	-3	-3	2	-3	-3
632	2020/10/25 17:50:26	161秒	微信	N/A	120.227.151.210(湖南-永州)	2	98	160cm	17	2	湖南-永州	1	3	2	2	1	1	3	2	1	3	3	1	3	1	2	-3	-3	1	3	2	1	3	2	2	-3	-3	1	3	2	1	3	2	2	-3	-3	2	-3	-3
633	2020/10/25 18:46:52	146秒	微信	N/A	120.227.150.126(湖南-永州)	1	70	172	17	1	湖南-永州	1	3	2	2	1	1	3	2	2	-3	-3	1	2	2	2	-3	-3	2	-3	-3	2	-3	-3	2	-3	-3	2	-3	-3	1	1	2	2	-3	-3	2	-3	-3
634	2020/10/25 19:02:40	147秒	手机提交	直接访问	101.206.168.49(四川-成都)	2	51	155	19	2	四川-南充	2	3	2	2	2	1	14	2	1	2	2	1	5	2	2	-3	-3	2	-3	-3	1	1	1	2	-3	-3	2	-3	-3	2	-3	-3	2	-3	-3	2	-3	-3
635	2020/10/25 22:24:36	214秒	微信	N/A	36.157.137.181(湖南-永州)	2	93	158	17	1	湖南-永州	1	3	1	2	1	1	21	2	1	2	2	1	3	2	1	3	2	2	-3	-3	2	-3	-3	2	-3	-3	2	-3	-3	2	-3	-3	2	-3	-3	2	-3	-3
636	2020/10/26 7:15:10	1780秒	微信	N/A	223.104.130.71(湖南-长沙)	1	51	175	17	1	湖南-永州	2	3	2	3	4	1	7	1	2	-3	-3	2	-3	-3	1	4	2	1	6	1	1	4	2	2	-3	-3	2	-3	-3	2	-3	-3	2	-3	-3	2	-3	-3
637	2020/10/26 17:23:17	253秒	手机提交	直接访问	203.168.6.223(广东-广州)	2	52	155	22	2	四川-成都	2	3	1	2	2	1	12	1	2	-3	-3	2	-3	-3	2	-3	-3	2	-3	-3	2	-3	-3	2	-3	-3	2	-3	-3	2	-3	-3	2	-3	-3	2	-3	-3
[truncated: 24 more columns]
